# Supplementary material for: A mixed methods systematic review of mental health self-care strategies for Arabic-speaking refugees and migrants
Source: BMC Public Health. 2023 Dec 20;23:2544. doi: 10.1186/s12889-023-17395-9 (PMC10731719; doi:10.1186/s12889-023-17395-9)
Supplement: Supplementary file 1 — Supplementary Material 1: Table 1-Study characteristics. Table 2-Participant characteristics. Table 3-Intervention. Table 4-Effectiveness. Table 5-Cultural appropriateness. Table 6-Participant experience [file 12889_2023_17395_MOESM1_ESM.xlsx]

## Sheet: Study characteristics-Table 1
Study characteristics-Table 1
Paper/author detail	Study aims	Country	World Bank income group	Study type	QA score (%)
Acarturk et al. (2022)	To examine the effectiveness of Self-Help Plus intervention to prevent the onset of mental disorders among distressed Syrian refugees in Turkey.	Turkey	Upper middle-income	Quantitative (RCT) study	RCT=12/13 High
Ahmed et al. (2020)	To identify the effectiveness of a selective counselling program to alleviate symptoms of post-traumatic stress disorder among Syrian refugee children in two different cultures (Germany and Egypt).	Egypt and Germany	Egypt: Lower-middle income Germany: High-income	Quantitative Quasi-experimental study using questionnaire	Quasi-Experimental=6/9 Medium
Alaedein (2021)	To examine the effect of a group counselling program based on cognitive-behavioural play therapy in reducing emotional and behavioural problems among a sample of male Syrian refugee students in Jordan.	Jordan	Upper middle-income	Quantitative (RCT) study	RCT=8/13 Medium
Aldhmor (2020)	To identify the impact of a counselling program on reducing the symptoms of Post traumatic stress disorder and developing life satisfaction among the Syrian refugee female students in Al-Karak governorate in the Hashemite kingdom of Jordan.	Jordan	Upper middle-income	Quantitative (RCT) study	RCT=8/13 Medium
Al-Ajarma (2010)	To understand the impact of the arts on the development of resilience among Palestinians who are now studying in the U.S. and examine three questions: i) What are the sources of resilience for Palestinians?; ii) What role do the arts play in building resilience for individuals in societies experiencing violent conflict, especially among Palestinians?’ iii) What is the role of family, community, a…	United States	High-income	Qualitative study (conducting narrative inquiry and semi-structured interviews)	Qual=9/10 High
Alhaddad et al. (2021)	To examine challenges and coping mechanisms (including supports of refugee youth from Syria and Iraq./To explore the experiences of the main challenges faced by Syrian and Iraqi refugee youths and their main coping resources to deal with these challenges.	Germany	High-income	Qualitative study (semi-structured interview)	Qual=9/10 High
Al-Refai et al. (2022)	To examine the effectiveness of a program for psychosocial support in raising the level of psychological empowerment among refugees in Jordan.	Jordan	Upper middle-income	Quantitative (RCT) study	RCT=10/13 Medium
Al-Shehadat (2021)	To investigate the impact of a cognitive behavioural counselling program in improving self-esteem and reducing stress among the children of Syrian refugees in Jordan.	Jordan	Upper middle-income	Quantitative (RCT) study	RCT=8/13 Medium
Alsheikh Ali, A.(2020)	To examine the effectiveness of the intervention counselling program in improving the psychological well-being and reducing PTSD symptoms among a sample of Syrian refugee women survivors in Jordan displaced due to civil wars in Syria	Jordan	Upper middle-income	Quantitative (quasi-experimental design) study using pre-post tests questionnaires	Quasi-Experimental= 7/9 Medium
Blignault et al., (2022)	To examine the implementation and evaluation of a community-based group mindfulness program delivered to Arabic and Bangla-speaking communities in Sydney, Australia, including modifications made to the content and format in response to the COVID-19 pandemic.	Australia	High-income	Mixed method: Quantitative (self-report questionnaires, online survey and anonymous feedback) and Qualitative: semi-structured interview	Quasi-experimental=7/9 Medium Qual=9/10 High
Blignault et al., (2021a)	To test the cultural acceptability and effectiveness in reducing levels of psychological distress as measured by the Depression, Anxiety and Stress Scale of the Arabic Mindfulness CD in a group setting and in different geographic locations, and with newly-arrived Arabic-speakers with refugee-like backgrounds.	Australia	High-income	Mixed Methods: Quantitative (RCT), Qualitative (participants' log sheet comments)	Quasi-Experimental=8/9 High Qual=10/10 High
Blignault et al., (2021b)	To examine whether a group mindfulness program produced expected outcomes under normal operational conditions, and to test its scalability and its transferability to Bangla speakers.	Australia	High-income	Mixed-Methods: Quantitative (quasi-experimental using questionnaire) & Qualitative (participant feedback)	RCT=9/13 Medium Qual=10/10 High
Blignault et al. (2019)	To explore the acceptability and clinical utility of a Mindfulness Skills CD translated into formal Arabic.	Australia	High-income	Quantitative Quasi-experimental study (pre-post and follow-up questionnaire)	Quasi-Experimental= 8/9 High
Boswall & Akash (2015)	To explore the experiences and coping mechanisms among Syrian women and girls living as urban refugees in Jordan	Jordan	Upper middle-income	Qualitative- In-depth ethnography over one year (conversations, interviews and focus groups)	Qual=9/10 High
Bryant et al., (2022a)	To evaluate the impact of a brief, lay provider delivered group-based psychological intervention [Group Problem Management Plus (gPM+)] on the mental health of refugees in a camp and on parenting behaviour and children’s mental health.	Jordan	Upper middle-income	Quantitative (RCT) study	RCT=11/13 High
Bryant et al., (2022b)	To evaluate the impact of a brief, lay provider delivered group psychological intervention (Group Problem Management Plus; gPM+) on the mental health of refugees and their children’s mental health at 12mths post program completion.	Jordan	Upper middle-income	Quantitative (RCT) study	RCT=11/13 High
Chaaya et al. (2007)	To determine the prevalence of depression among older persons residing in underprivileged communities in Lebanon and to examine the association between different dimensions of religiosity and depression in older people.	Lebanon	Upper middle-income	Mixed Methods: Quantitative (cross-sectional study using structured questionnaire with culturally appropriate mostly close-ended questions) & Qualitative (interview) studies	Cross-sectional= 8/8 High Qual= 9/10 High
Cuijpers et al., (2022)	To examine effects of a WHO-guided digital mental health intervention, Step-by-Step, in reducing depression among displaced people in Lebanon.	Lebanon	Upper middle-income	Quantitative (RCT) study	RCT=12/13 High
Darychuk et al. (2015)	To explore what the Palestinian women living in the West Bank see as their participation in, and contribution to, community resilience and what are the various ways women leverage individual coping strategies for larger community efforts to withstand violence, symbolic, and physical.	Palestine (West Bank)	Lower-middle income	Qualitative study (semi-structured interviews)	Qual= 10/10 High
de Graaff et al., (2023)	To examine the effectiveness of a peer-provided psychological intervention (Problem Management Plus; PM+) in reducing symptoms of common mental disorders (CMDs) among Syrian refugees in the Netherlands.	Netherlands	High-income	Quantitative (RCT) study	RCT=11/13 High
de Graaff et al. (2020)	To evaluate the acceptability, feasibility and of peer-led psychological intervention (Problem Management Plus) for Syrian refugees living in the Netherlands.	Netherlands	High-income	Mixed method: Quantitative (RCT) and Qualitative (semi-structured interview) study	RCT=11/13 High Qual=8/10 High
DePierro (2020)	To test the hypothesis that participating in The Field Guide for Barefoot Psychology intervention results in a reduction in mental health stigma, an increase emotion regulation, and a decrease in trauma-related symptoms	Jordan	Upper middle-income	Quantitative study (RCT)	RCT =9/13 Medium
Doumit et al (2020)	To (a) examine the feasibility and acceptability of the COPE program in this population and (b) evaluate the preliminary effects of the COPE program on quality of life, depression, and anxiety.	Lebanon	Upper middle-income	Quantitative (pre experimental one-group, pre- and post test design i.e.quasi-experimental) study using questionnaires/surveys	Quasi-Experimental=8/9 High
Feen-Calligan et al., (2023)	To explore experiences of new Arab immigrant and refugee teens in the US using an art therapy and photovoice program to address their personal and cultural identities.	United States	High-income	Qualitative (photovoice techniques) study	Qual=9/10 High
Ferguson (2015)	To explore the experiences and identify the perceived stressors and coping strategies of Iraqi refugee men in Southern California.	United States	High-income	Qualitative study (semi-structured interview)	Qual= 10/10 High
Gordon et al. (2016)	To test the effectiveness of a 10-session mind–body skills group (MBSG) program for Palestinian adults with symptoms of PTSD, depression, anxiety, and quality of life.	Palestine (Gaza)	Lower-middle income	Quantitative Quasi-experimental study (pre, post and follow-up questionnaire)	Quasi-Experimental=8/9 High
Hasha et al., (2022)	To assess the effect of Teaching Recovery Techniques (TRT) on mental health and pain disorder among adult Syrian refugees.	Norway	High-income	Quantitative (RCT) study	RCT=10/13 Medium
Husby et al (2020)	To study the acceptability and impacts of MindSpring group programme.	Denmark	High-income	Mixed Methods: Quantitative data (quasi-experimental using questionnaire survey); Qualitative data (conducting focus group interviews)	Quasi-Experimental=6/9 Medium Qual=8/10 High
Ibrahim (2017)	To identify the effectiveness of a cognitive behavioural therapy program in alleviating the symptoms of post-traumatic stress disorder among Syrian refugees residing in Khartoum state	Sudan	Low income	Quantitative Quasi-experimental (using questionnaire) study	Quasi-Experimental= 7/9 Medium
International Medical Corps (2017)	To examine coping mechanisms and help-seeking behaviours among Syrian refugees in Jordan and identify barriers to service utilisation, to inform improvements to MHPSS.	Jordan	Upper middle-income	Mixed methods [Quantitative (cross-sectional study using individual interview questionnaire) qualitative (key informant interviews {KIIs} and focus group discussions {FGDs}) studies]	Cross-sectional= 8/8 High Qual= 9/10 High
International Medical Corps Lebanon (2011)	To conduct a psychosocial needs assessment of displaces Syrians: (a) identify signs of psychological and social distress, (b) identify signs of impaired daily functioning, and (c) identify their coping methods.	Lebanon	Upper middle-income	Qualitative study (semi-structured interviews)	Qual= 7/10 Medium
Irfaeya (2008) & Irfaeya (2006)	To identify and assess psychological stress as a major health problem among Arab migrant women in Germany using Community Oriented Primary Care (COPC) approach	Germany	High-income	Mixed methods: qualitative (conducting focus groups, key informant interviews, community discussion groups) and quantitative (cross-sectional study using self-report survey questionnaire)	Cross-sectional= 6/8 Medium Qual=9/10 High
Jamil (2020)	To: a)examine how self-reported risk and protective factors are related to self-reported mental health, and b) to examine the relation between acculturation and coping in Arab-Canadian immigrants	Canada	High-income	Mixed-methods [Sequential explanatory]: Quantitative (cross-sectional study using questionnaire) & Qualitative (conducting semi-structured interviews)	Cross-sectional= 8/8 High Qual= 10/10 High
Kadri (2009)	To explore the resettlement challenges facing male and female Arabic-speaking Muslim refugees in New Zealand	New Zealand	High-income	Qualitative study (semi-structured interviews)	Qual= 10/10 High
Kayrouz et al. (2015)	To examine the feasibility, acceptability, and efficacy of culturally adapted therapist-guided Internet-delivered CBT (the Arabic Wellbeing Course) to treat symptoms of anxiety and depression among Arab Australians.	Australia	High-income	Quantitative (quasi-experimental) study with pre, post and follow-up test using questionnaire	Quasi-Experimental=8/9 High
Kayrouz et al. (2016)	To examine the feasibility and efficacy of self-guided Internet-delivered CBT (the Arabic Wellbeing Course) to treat symptoms of anxiety and depression among Arabs worldwide.	International	N/a	Quantitative (quasi-experimental) study with pre, post and follow-up test using questionnaire	Quasi-Experimental=8/9 High
Keshavarzi (2018)	To explore the role of coping in response to post-arrival stressors among recently arrived Muslim, ethnically Arab, Syrian refugees residing in Windsor, Ontario.	Canada	High-income	Qualitative study (semi-structured individual interview)	Qual= 10/10 High
Lindegaard et al (2021)	To investigate the experiences of undergoing a culturally adapted guided ICBT trial program among Arabic-speaking immigrants and refugees suffering from symptoms of anxiety and depression, and residing in Sweden.	Sweden	High-income	Qualitative study (conducting semi structured interviews)	Qual=9/10 High
Lindegaard et al (2020)	To examine the efficacy of a a culturally adapted, individually tailored internet-delivered cognitive behavioural treatment (ICBT) in an Arabic-speaking immigrant population	Sweden	High-income	Quantitative study (pilot RCT)	RCT=8/13 Medium
MakkiAlamdari (2020)	To examine the association of war trauma, post-migration stressors, coping strategies in relation to resilience-related outcomes (e.g., language and social connections in the host country) among Arab war-affected refugees resettled in the U.S.	United States	High-income	Quantitative (cross-sectional) study using questionnaire	Cross-sectional= 8/8 High
Mercy Corps (2020)	To understand the impact of the Advancing Adolescents Program on the psychosocial wellbeing, mental health and economic lives of participating adolescents.	Jordan, Lebanon, and Iraq	Upper middle-income	Mixed-methods study: quantitative - quasi-experimental study using survey qualitative using key informant semi-structured interviews (KIIs) and focus group discussions (FGDs)	Quasi-Experimental=7/9 Medium Qual=9/10 High
Nashwan et al. (2019)	To explore the experiences of challenges and coping strategies among older Iraqi refugee women in United States	United States	High-income	Qualitative study (semi-structured interviews)	Qual=9/10 High
Nilsson et al. (2019)	To explore trauma-afflicted refugees’ experiences and preferences of participation in physical activity (PA) and exercise-based treatment from a holistic perspective (adjunctive group-based treatment).	Sweden	High-income	Explorative Qualitative Study (using focus group discussions, gender separated)	Qual=10/10 High
Panter-Brick et al.(2018)	To assess programme effectiveness in alleviating insecurity and stress, as well as improving mental health difficulties and prosocial behaviour.	Jordan	Upper middle-income	Quantitative study (RCT & Quasi-Experimental)	RCT=9/13 Medium Quasi-Experimental=7/9 Medium
Powell et al. (2023)	To examine participants’ experiences of the healthy community clinic (HCC-MH), an integrated mental health awareness intervention delivered in primary care clinics to Jordanians and resettled Syrians in a border community in Jordan	Jordan	Upper middle-income	Qualitative (focus group discussion) study	Qual=10/10 High
Qureshi (2016)	To understand the subjective experiences of Syrian refugees in the UK, particularly the strategies that have aided them in coping with these experiences.	United Kingdom	High-income	Qualitative study (narrative inquiry and semi-structured interviews)	Qual= 10/10 High
Raknes (2020)	To explore the feasibility and usefulness a digital game and investigate its potential impact in improving adolescents’ psychosocial wellbeing.	Lebanon	Upper middle-income	Mixed-methods: Quantitative (5-item questionnaire and WHO wellbeing index) & Qualitative study (adolescents’ answers to open-ended questions and psychologist session reports and interview)	Quasi-Experimental=6/9 Medium Qual=9/10 High
Rayes (2017)	To assess the impact of the Youth Empowerment Program (YEP) in Jordan (Sept 2012-June 2015) to make future program recommendation. Program objectives were to (1) improve psychological wellbeing of vulnerable adolescents aged 12-18 years in urban and camp settings within Jordan and (2) increase accessibility to psychological services for vulnerable adolescents aged 12-18 years in urban and camp se…	Jordan	Upper middle-income	Quantitative study (pre-post study i.e. quasi-experimental study) using survey	Quasi-Experimental =8/9 High
Rayes (2021)	To explore faith-based coping strategies among Arabic-speaking adult refugees seeking mental health services in Berlin, Germany and explore how the preferred faith-based coping strategies can be optimised from a mental health service delivery and integration perspective	Germany	High-income	Exploratory Qualitative Study (e.g. semi-structured interviews)	Qual= 10/10 High
Renner et al. (2020)	To qualitatively investigate the perspectives on mental health and coping strategies of Syrian refugees in Germany	Germany	High-income	Qualitative study (semi structured focus groups)	Qual=8/10 High
Rohr et al. (2021)	To evaluate the effectiveness of the app in reducing post traumatic stress symptoms	Germany	High-income	Quantitative (pilot RCT) study	RCT=13/13 High
Sim et al., 2023	To examine: (1) Refugee parents’ experiences of resettlement stressors and mental health; (2) Perceived impacts of resettlement stressors on individual and family indicators of well-being; and (3) Refugee parents’ coping strategies and resources.	Canada	High-income	Mixed methods (qualitative: open ended questions + quantitative: survey) study	Cross-sectional=6/8 Medium Qual=9/10 High
Skarneh (2020)	To examine the effectiveness of a group-counselling program based on Mind and Body Model in reducing symptoms of Post traumatic Stress Disorder (PTSD) among sample of trauma victims of Syrian refugee women in Jordan.	Jordan	Upper middle-income	Quantitative (RCT) study	RCT=11/13 High
Slewa-Younan et al. (2020)	To conduct a preliminary trial of a culturally tailored mental health promotion program designed to improve mental health literacy (MHL) among two Arabic-speaking refugee populations in South Western Sydney, Australia	Australia	High-income	Quantitative Quasi-experimental study (pre, post and follow-up with questionnaire)	Quasi-Experimental =8/9 High
Spaaij et al., (2022)	To assess the feasibility and acceptability of PM+ among Syrian refugees in Switzerland.	Jordan	Upper middle-income	Mixed-method: Quantitative (RCT) and Qualitative (semi-structured interviews) study	RCT=10/13 Medium Qual=9/10 High
Tashtoush (2020)	To find the effectiveness of counselling program based on cognitive behavioural therapy in improving the level of psychological and social adjustment among a sample of Syrian refugee students in Jordan.	Jordan	Upper middle-income	Quantitative (RCT) study	RCT=9/13 Medium
Tauson (2017)	To create a deep understanding of the refugee experience, using one particular case study: Palestinian-Syrians residing in Bangkok.	Thailand	Upper middle-income	Qualitative study (participant observation & unstructured, semi-structured, and in-depth Interviews)	Qual= 10/10 High
Zbidat et al. (2020)	To examine understanding of trauma, mental and physical complaints and coping strategies among Syrian refugees.	Germany	High-income	Qualitative study (conducting semi-structured interviews)	Qual= 10/10 High

## Sheet: Participant characteristics-Tab
Participant characteristics-Table 2
Paper/author detail	Target population group	Participant number & characteristics
Acarturk et al. (2022)	Arabic-speaking Syrian refugees aged 18 years and older, experiencing psychological distress but without a diagnosis of mental disorder, and living in Istanbul and Mardin, Turkey	N=642 [ITT] Age: 18+ years (M=31.5 years, SD=9) Gender: 62.9% females Educational level: 61.8% primary school, 14.5% academic education Country of birth: 628/642 (97.8%) Syria, 11 Iraq, 1 Yemen, 1 occupied Palestinian territory (Palestine) n=322 [intervention ie. Self-Help Plus] Age: 18+ years (M=31.2 years, SD=8.89≈9) Gender: 206 females (63.98%≈64%) Religion (Muslim): 135/322 (41.93%) Marital s…
Ahmed et al. (2020)	Syrian refugee children from Egypt and Germany	N=16 (Full sample); Participant: 50% Germany, 50% Egypt 25% males & 25% females (Germany); 25% males & 25% females (Egypt) i.e. 8 females, 8 males Aged 14+ (M=14.96, SD=1.7, range=14-18)
Alaedein (2021)	Syrian refugee students enrolled in Abd Al-Malik Ibn Marwan Elementary School for Boys, Al-Mafraq, Jordan, enrolled in the sixth and seventh grades and scored high on the SDQ scale	N=40 (Full sample) Aged 12+ (M=12.95, SD = 0.95, Range = 12-14) 100% males ie. 40 males Education: school education (sixth and seventh grades)
Aldhmor (2020)	Syrian refugee female students, who achieved the highest scores on the scale of Post traumatic stress disorder symptoms and the least scores on the scale of life satisfaction, based in Al-Karak governorate in the Hashemite kingdom of Jordan.	N=30 (full sample) 100% female students; 30 females Aged 12-15 years Education: school education
Al-Ajarma (2010)	Palestinian graduate students, aged 30-40 years, attending university in the U.S.	N=7 Aged between 28-44 years 57.1% (4) male, 42.9% (3) female 100% from Palestine 57.1% (4) refugee background, 42.9% (3) not mentioned 14.3% married, 85.7% not mentioned Highest education: 57.1% (4) University level, pursuing graduate (e.g. PhD) studies, 42.9% (3) not mentioned
Alhaddad et al. (2021)	Newly arrived Syrian and Iraqi refugee youths, aged 14 to 18 years	N=20 Age: Aged between 14-18 years (M=16.00, SD=1.72) Gender: 7 (35%) females, 13 (65%) males Country of origin: 14 (70%) Syria, 6 (30%) Iraq Ethnicity: 16 (80%) Arab, 2 (10%) Kurdish, 2 (10%) Izidi Religion: 15 (75%) Islam, 2 (10%) Izidi, 3 (15%) none Highest education (school): 13 (65%) regular classes, 7 (35%) welcome classes Duration in host country: M=20 months (SD=8.8months, range=1–33 mont…
Al-Refai et al. (2022)	Syrian refugees in Irbid governorate in Jordan	N=36 (Total=38) Age: 18-60 years Gender: 18 females, 18 males Religion: 100% Muslims Education: school Country of origin: Syria
Al-Shehadat (2021)	Syrian refugee female students aged 13-16 years, enrolled in the 7th, 8th and 9th grade at one of the Jordanian public schools for girls in academic year 2016-2017 in Zarqa city, with moderate to severe psychological stress and low self-esteem.	N=30 (Full sample) 100% (30) Syrian refugee adolescent girls Aged 13-16 years Education: school grades 7 to 9
Alsheikh Ali, A.(2020)	Syrian refugee females in Jordan, aged between 30 and 50 years, and identified as psychologically challenged	N=40 Aged 30-50 years 100% (40) females For those aged less than or equal to 24 years: Experimental group (N=13) (M=58.62, SD=7.92) Control group (N=10) (M=42, SD=7.15) For those aged more than or equal to 24 years: Experimental group (N=7) (M=56.86, SD=9.12) Control group (N=10) (M=41.1, SD=7.43)
Blignault et al. (2022)	Arabic-speaking women aged 26-55 years living in Australia	N=18 (program completers), n=26 (initially recruited) Age: 26-55 years Gender: 26 females (100%) Religion: 21 (81%) Muslim, 3 Christian Country of birth: 24 (92%) born overseas (Iraq, Lebanon, Syria). Language spoken at home: 17 (65%) mainly Arabic at home, 9 (35%) spoke Arabic and English. Educational level: 18 (69%) had a post-school qualification, either trade or university. Duration of reside…
Blignault et al. (2021a)	Arabic-speaking Muslim women aged 18-65 years, living in Australia for 6 months or longer	N=20 [PPA], n=12 (intervention), n=8 (wait-list control), n=27 (initially recruited) Age: 80% (16) 26-55 years Gender: 100%(20) females Religion: 100% (20) Muslim Country of birth: 55% (11) Iraq, 20% (4) Lebanon, 15% (3) Syria, 10% (2) Libya. Language spoken at home: 75% (15) Arabic, 20% (4) Arabic and English, 5% (1) Kurdish. Educational level: 45% (9) post-school qualifications Trauma Experienc…
Blignault et al. (2021b)	Arabic speaking community members aged 16-65 years	N=131 Arabic speakers [PPA] (168 Arabic-speakers recruited) Age groups (years): 29.8% (50) 56-65 years, 24.4% (41) 26-35 years, 16.7% (28) 36-45 years, 14.9% (25) 46-55 years, 14.3% (24) 16-25 years (M=13 years) Gender: 83.3% (140) females, 16.7% (28) males Country of birth: 29.2% (49) Lebanon, 20.8% (35) Australia, 18.5% (31) Egypt, 11.9% (20) Iraq, 8.9% (15) Syria, 4.8% (8) Other (Dominican Rep…
Blignault et al. (2019)	Arabic-speaking adults, aged between 18 and 65 years, living in or accessing mental health services within Sydney’s St George region	N=70 72.9% (51) female, 27.1% (19) males 72.9% (51) aged 26–55 years 70% (49) had lived in Australia for over 15 years Countries of birth: 78.6% (55) Lebanon, 7.1% (5) Iraq, 5.7% (4) Egypt, 4.3% (3) Palestine, 2.9% (2) Syria, 1.4% (1) Senegal (Lebanese background). 94.3% (66) Muslim 48.6% (34) no post-school qualifications, 34 post-school qualification 24.3% (17) reported seeing a psychologist or…
Boswall & Akash (2015)	Syrian women and adolescent girls, aged between 14 and 66 years, living as urban refugee youths in the border towns of Irbid and Ramtha in northern Jordan	N=50 Age: Aged between 14-66 years Gender: 50 (100%) females Country of origin: 50 (100%) from Syria Religion: 50 (100%) religious Muslims Highest education: incomplete primary, secondary and university education Duration in host country: not mentioned
Bryant et al., (2022a)	Arabic-speaking Syrian refugees aged 18 years and older, experiencing psychological distress, and living in Azraq Refugee Camp (Jordan)	N=410 [Total] Age: 18+ years (M=40 years, SD=6.95) Gender: 300 (73.2%) females, 110 (26.8%) males Marital status: 0 (0%) single, 376 (91.7%) married, 16 (3.9%) separated, 5 (1.2%) divorced, 13 (3.2%) widowed Educational level: 102 (24.9%) none, 233 (56.8%) Basic certificate (10 years of eduction), 32 (7.8%) Technical trade certificate, 34 (8.3%) Secondary education (12 years of education), 9 (2.2…
Bryant et al., (2022b)	Arabic-speaking female Syrian refugees, aged 18+ years, experiencing psychological distress (depression and anxiety) and living in the Azraq refugee camp in Jordan	N=410 [Total] Age: 18+ years (M=40 years, SD=6.95) Gender: 300 (73.2%) females, 110 (26.8%) males Marital status: 0 (0%) single, 376 (91.7%) married, 16 (3.9%) separated, 5 (1.2%) divorced, 13 (3.2%) widowed Educational level: 102 (24.9%) none, 233 (56.8%) Basic certificate (10 years of eduction), 32 (7.8%) Technical trade certificate, 34 (8.3%) Secondary education (12 years of education), 9 (2.2…
Chaaya et al. (2007)	Older adults aged 60+ living in three poor suburban areas of Beirut, Lebanon, one of which was a Palestinian refugee camp	N= 740 (total), Palestinian refugees (n=246), Lebanese communities (n=118 Hay El Sellom +376 Nabaa) Aged 60+ years (M= 68, SD=6.6) Refugees: 65% (160) (60-69 years), 29% (71) (70-79 years), 6% (15) (80 years and above) Host (Lebanese) two communities: 67% and 62% (60-69 years), 30% and 30% (70-79 years), 3% and 8% (80 years and above) 45% (333) males, 55% (407) females Refugees: 46% (113) males, …
Cuijpers et al., (2022)	Arabic-speaking Syrian displaced people/refugees, aged 18+ years, experiencing depression and impaired functioning and living in Lebanon	N=569 [Total] Age: 18+ yrs (M=31.5, SD=8.7) Gender: 332 (58.3%) females, 237 (41.7%) males Marital status: 117 (20.6%) never married, 403 (70.1%) married, 49 (8.6%) other Education: 182 (32%) primary/elementary, 209 (36.7%) secondary, 132 (23.2%) undergraduate/BSc, 17 (3%) graduate/MSc, 29 (5.1%) other Employment: 57 (10%) paid work, 151 (26.5%) non paid work, 22 (3.9%) student, 334 (58.7%) unemp…
Darychuk et al. (2015)	Palestinian women living in West Bank camps with no clinical condition who generally spoke Arabic only.	N=31 100% (31) females Aged 22–48 years (M=35 years) 80.6% married, 19.4% single Average house-hold size=4 children
de Graaff et al., (2023)	Arabic-speaking Syrian refugees, aged 18+ years, experiencing psychological distress (symptoms of PTSD, depression and anxiety) and living in the Netherlands.	N=206 [Total] Age: 18+ yrs (M=36.5 yrs, SD=11.72, range=18–69) Gender: 127 (61.7%) males, 79 (38.3%) females Marital status: 70 (34%) never married, 99 (48.1%) currently married, 4 (1.9%) separated, 24 (11.7%) divorced, 5 (2.4%) widowed, 4 (1.9%) cohabiting Education: 1 (0.5%) no education, 29 (14.1%) basic education, 6 (2.9%) technical/vocational secondary, 13 (6.3%) technical diploma, 18 (8.7%)…
de Graaff et al. (2020)	Adult Arabic-speaking Syrian refugees (18 years or above) residing in Rotterdam, Netherlands	N=60 [ITT] Age: 18+ years; (M=38.1 yrs, SD=12.2) Gender: 36 females (60%), 24 (40%) males Marital status: 6 (10.2%) never married, 42 (71.2%) currently married, 4 (6.8%) separated, 6 (10.2%) divorced, 1 (1.7%) widowed Educational level: 30 (50.8%) no or basic education, 20 (33.9%) secondary education, 9 (15.3%) higher education (at least Bachelor) n=30 [Intervention ie PM+]; 28/30 (93.3%) complet…
DePierro (2020)	Syrian refugees, living in the Za’atri Refugee Camp in Jordan; aged 18 years or older; able to speak, read and write in Arabic; had access to a smartphone, tablet or laptop; and not pregnant at the time of recruitment.	N=128 completed study and data included in PPA (Another 19 withdrew and 13 <50% attendance to intervention activities) Aged 18 years and above 50.8% (65) men, 49.2% (63) women Intervention groups Reading at Home condition: 33.6% (43) participants, 46.5% females Workshop condition: 28.1% (36), 52.8% females Waitlist+ workshop condition: 38.3% (49), 49% females
Doumit et al (2020)	Adolescent Syrian refugees, aged between 13 and 17 years, have the ability to read and write Arabic, go to school, and live in the suburbs of the community centre.	N=31 [PPA] (40 enrolled, 6 dropouts and 3 referred) Aged 13-17 years (M = 14.22 years, SD = 1.20 years) 51.6% (16) females, 48.4% (15)males Education: school education 100% Syrian teenagers Households consisting of average family members (M = 5, SD = 1) Average number of siblings (M = 2 siblings, SD = 1)
Feen-Calligan et al., (2023)	Arab American adolescents with refugee or immigrant background (all genders) ages 13–17 years who had recently resettled in Michigan, US.	N=8 [10 initial enrolment but two males did not complete the study] Gender: 8 females Age: 15-17 yrs Religion: 100% Muslims Education: School Countries of origin: Syria, Palestine, Yemen, Lebanon, United Arab Emirates, and Iraq
Ferguson (2015)	Iraqi refugee men, aged 18 years and older, residing in Southern California.	N=10 Age: Aged between 18-60 years; 5 (50%) 18-25 yrs, 3 (30%) 30-39 yrs, 2 (20%) 40-60 yrs Gender: 10 (100%) males Country of origin: 10 (100%) Iraq Marital status: 6 (60%) single, 4 (40%) married Children: 3 (30%) yes, 7 (70%) no Family support in US: 8 (80%) yes, 2 (20%)no Religion: 5 (50%) Chaldean, 5 (50%) Muslim Highest education: 1 (10%) primary, 7 (70%) high, 2 (20%) college Current emplo…
Gordon et al. (2016)	Palestinian adults in Gaza with severe war trauma and meeting DSM-IV PTSD criteria	N=92 Aged 18–49 years (M=29.9 years) 58% (53) female, 42% (39) male 50% (46) married, 42.4% (39) single, 4.3% (4) separated or divorced, 3.3% (3) widowed 48.9% (45) postsecondary school (including university), 45.6% (42) secondary school (Grades 10–12), 5.4% (5) preparatory school (Grades 7–9) 30.4% (28) employed
Hasha et al., (2022)	Arabic-speaking adult Syrian refugees, aged 16 years and older, experiencing traumatic events, and living in Norway	N=76 [Total] Country of origin: 76 (100%) Syria Intervention n=38 Age: 16+ years (M=33 yrs, SD=10.4) Gender:12 (32%) females, 26 (68%) males Ethnicity: 25 (66%) Arab, 12 (32%) Kurd Marital status: 19 (50%) married Education (years): (M=10, SD=4.8) Control n=38 Age: 16+ years (M=33 yrs, SD=10.7) Gender: 16 (42%) females, 22 (58%) males Ethnicity: 26 (68%) Arab, 13 (34%) Kurd Marital status:24 (63%…
Husby et al (2020)	Arabic-speaking adult (male and female) refugees living in Denmark who had obtained asylum no more than 5 years before the intervention from Syria and Palestine	N=92 (Quantitative); N=32 (Qualitative) At pre-intervention (only reported): Aged 18+ years Gender (n=91): 64.1% (59) females, 34.8% (32) males Country of origin (n=40): 41.3% (38) Syria, 2.2% (2) Palestine Time since visa obtained (n=29): 17.4% (16) 1 year since visa obtained, 7.6% (7) 2 years since visa, 4.4% (4) 0 year since visa, 2.2% (2) 3 years since visa Psychiatric problem (n=55): 46.7% (…
Ibrahim (2017)	Syrian refugees residing in the state of Khartoum	N=20 55% (11) females, 45% (9) males Aged 20-60 years 65% (13) aged 20-40 years, 35% (7) aged >40 years 90% (18) completed primary schools, 10% (2) completed high schools 80% (16) married, 20% (4) single
International Medical Corps (2017)	Syrian refugees in 11 cities and 2 camps and Jordanian nationals in same cities, aged over 18 years	N=6,375 (Syrian refugees* and Jordanian nationals), including 6,152 interview questionnaires (85.5% response rate, 53.7% females), 194 in FGDs and 29 KIIs. 7,198 participants were invited to participate in the questionnaire component of the assessment Mean age for all respondents=34 years (SD=11.49) Urban refugees 27% 18-25 years, 32% 26-35 years, 31% 36-50 years, 10% 51+ years 59% female, 41% ma…
International Medical Corps Lebanon (2011)	Forcibly displaced Syrians at Lebanese-Syrian border	N=100 Age not reported* (M=32 years) *only mean age of sample was provided 64% (64) female, 36% (36) male 100% (100) Sunni Muslims 72% married, 28% single 56% (56) elementary school, 23% (23) high school, 18% (18) illiterate 42% housewife, 14% construction skills, 11% unemployed 8% families with a member with a disability
Irfaeya (2008) & Irfaeya (2006)	Arab migrant women at the Muslim Women’s Meeting and Educational Center ‘Begegnungs-und Fortbildungszentrum muslimischer Frauen e.V.’ (BFmF)’ living in the city of Cologne, Germany	N=116 Aged 18+ years (M=32 years) Age groups: 36.2% (42) 21-30 years, 19.9% (23) 31-40 years, 19% (22) 41-50 years, 18.1% (21) 20 and below, 6.9% (8) 51+ 100% (116) females 100% (116) Muslims Place of birth: 31% (36) Morocco, 23.3% (27) Other (Palestine, Egypt, Libya, Jordan, Sudan, Algeria, Somalia, France, United Arab Emirates, Spain), 12.1% (14) Lebanon, 8.6% (10) Iraq, 8.6% (10) Tunisia, 8.6%…
Jamil (2020)	Arab immigrants, who are 1st or 1.5 generation adults living in Ontario, Canada aged between 18-65 years. Participants must have been born in one of the 22 countries in the Arab League of States.	Quant N=172 Aged 18-65 years (M=29.7, SD=13.1, range=18-65) Gender: 57.6% (99) females, 42.4% (73) males Faith or religion: 67.0% (98) Muslims, 32.8% (48) Christians Practising religion: 84.9% (146) practising, 15.1% (26) not practising Religiosity (M=5.60, SD=1.80, range=2-11) Marital status: 62.8% (108) single, 33.1% (57) married, 1.7% (3) divorced, 1.2% (2) widowed, 0.6% (1) common law Employm…
Kadri (2009)	Arabic-speaking Muslim refugees from Arab/Muslim countries, aged ≥ 16 years	N=31 Age: 16-52 years Gender: 16 females, 15 males Country of origin: 23 Iraq, 3 Kuwait, 2 Sudan, 2 Somalia, 1 Tunisia Religion: 31 (100%) religious Muslims Highest education: 1 no schooling, 1 primary school, 11 intermediate school, 9 high school, 1 completing high school, 7 University degree, 1 University postgrad Duration in host country (NZ): 1-11 yrs (M=3 yrs 8 months) female participants; 1…
Kayrouz et al. (2015)	People living in Australia of Arabic ancestry (Australia or overseas-born) aged 18-70 years, having reliable internet access; having PHQ-9 or GAD-7 score ≥ 5 indicating at least mild depressive or anxiety symptoms, but not currently experiencing very severe depression, and been on a stable dose of anxiety or depression medication (if taking) for at least one month.	N=11 Aged 18-70 years (M= 33.6, SD = 9.0, range = 25-50) 73% females (8), 27% (3) males 64% (7) married, 27% (3) single, 9% (1) separated 73% (8) at least a bachelor's degree, 18% (2) attained a trade certificate/ apprentice or other certificate 55% (6) full-time or part-time employment, 27% (3) performing home duties, 9% (1) unemployed, 9% (1) unable to work because of disability Weekly Internet…
Kayrouz et al. (2016)	People living in Australia and elsewhere of Arabic ancestry and aged 18-70 years, having reliable internet access; having PHQ-9 or GAD-7 score ≥ 5 indicating at least mild depressive or anxiety symptoms, but not currently experiencing very severe depression, and been on a stable dose of anxiety or depression medication (if taking) for at least one month.	N=36 Aged 18-70 years (M=36.2, SD = 12.1, range = 19-67) 58% females (21), 42% (15) males 53% (19) Australia, 17% (6) Lebanon, 8% (3) Egypt, 8% (3) Saudi Arabia, 5.5% (2) UK, 5.5% (2) USA, 3% (1) Algeria 53% (19) married , 30% (11) single, 17% (6) separated/divorced/other 64% (23) attained at least a bachelor's degree, 22% (8) trade certificate/apprentice or completed at least up to Yr10, and 14%…
Keshavarzi (2018)	Recently arrived Muslim, Arab, Syrian refugees aged 30-55 years, that have been residing in Ontario, Canada for less than two years.	N=10 Age: Aged between 30-55 years Gender: 5 (50%) male, 5 (50%) female Country of origin: 10 (100%) Syria Marital status: 10 (100%) married Religion: 10 (100%) Sunni Muslim Highest education: 7 (70%) elementary to high school; 3 (30%) college and university Duration in host country: M=<1 year, range=10 to 24 months
Lindegaard et al (2021)	Resettled refugees and immigrants, able to read and write Arabic, having elevated symptoms of depression and/or anxiety as measured on the Patient Health Questionnaire-9 (PHQ-9) and the Generalised Anxiety Disorder-7 (GAD-7), currently residing in Sweden and aged above 18 years.	N=10 Aged 18+ years (M=33.4, SD=9.1, range=20-49) 40% males(4), 60% (6) females 100% (10) not born in Sweden, 0% (0) born in Sweden 80% (8) refugees, 10% (1) immigrant, 10% (1) did not answer 50% (5) completed or had ongoing university education, 30% (3) upper secondary school, 10% (1) elementary school, 10% (1) other 50% (5) student, 20% (2) employed, 10% (1) unemployed, 10% (1) >3 months sick l…
Lindegaard et al (2020)	Refugees and immigrants able to read and write Arabic fluently, have elevated symptoms of depression and/or anxiety as determined by their scores on the PHQ-9 and GAD-7 respectively, reside in Sweden, and be above 18 years old.	N=59 (Full sample) Aged 18+ years (M=37.5, SD=11.4, range=20-69) 58% males (34), 42% (25) females Highest educational level=46% (27) completed or ongoing University education, 39% (23) upper secondary school, 8%(5) other, 7% (2) elementary school, 7% (2) vocational education Occupation: 37% (22) student, 24% (14) unemployed, 17% (10) employed, 17% (10) other, 3% (2) sick leave (>3 months), 2% (1)…
MakkiAlamdari (2020)	War-affected Arab refugees who live in the U.S., aged 18 years, and able to read and write Arabic	N=130 Aged 18+ years (M=41.4, SD=13.5, range=18 to 72) 60% (78) male, 40% (52) female 26.9% (35) Syria, 22.3% (29) Iraq, 13.8% (18) Yemen, 11.5% (15) Palestine, 10.8% (14) Sudan, 4.6% (6) Somalia, 3.8% (5) Libya, 3.1% (4) South Sudan, 1.5% (2) Lebanon, 1.5% (2) Other 63.1% (82) Employed, 36.9% (48) Unemployed Education (n=129): 30.2% (39) high school diploma, 18.6% (24) some college, 17.8% (23) u…
Mercy Corps (2020)	Adolescents and youths aged 12-19 years based in Jordan, Lebanon and Iraq and were a mix of Iraqi, Jordanian, Lebanese, Palestinian and Syrian, Arabs and Kurds, refugees, internally displaced people, and those from host communities.	In survey N=1,607 39.1% (627) Jordan, 46.6% (749) Lebanon 44.3% (712) boys, 41.3% (664) girls 44.7% (718) from host communities, 40.9% (658) refugees. 46.9% (754) under 15, 38.7% (622) were 15 or over. Aged 12-19 years Syrians, Iraqis, Kurds, Arabs, Palestinians, Jordanians, and Lebanese Qualitative component –participants (adolescent and youth) and program providers In KIIs N=36; boys and girls …
Nashwan et al. (2019)	Iraqi female refugees, aged 50 years or older	N=22 Age: 50 to 63 years (M = 54.7, SD= 4.1) Gender: 22 (100%) females Marital status: 18 married, 3 widowed, 1 divorced Country of origin: 22 (100%) Iraq Religion: 17 (77.3%) Muslims, 5 (22.7%) Christians Highest education: 2 none, 16 primary/secondary education, 4 post-secondary/undergraduate degree Years of education: Mode=3-7 years education Duration in host country: 4 months-6 years
Nilsson et al. (2019)	Arabic speaking refugees, women and men, aged above 18 years old, with PTSD related to trauma from war, torture, and/or forced migration, and who had participated in one or several options of the physical activity and exercise-based treatment at the Swedish Red Cross Treatment Centre for Persons Affected by War and Torture (RCC) for at least three months.	N=33 (Total sample) Aged >18 years (M=45, range=22–67) 69.7% (23) men, 30.3% (10) women From Iraq, Syria, Lebanon, Jordan, or Palestine Time in PA/exercise treatment at the RCC: 39.4% (13) 6–12 months, 33.3% (11) More than 12 months, 27.3% (9) 3–6 months Type of PA/exercise treatment at the RCC: 57.6% (19) Aerobics and mixed PA group training, 45.5% (15) Yoga and body awareness training, 57.6% (1…
Panter-Brick et al. (2018)	Refugees (Syrian) and host-community (Jordanian) youth aged 12–18 years	N=463 (treatment+control) Aged 12 to 18 years (M=14.37, SD=1.69) 54.0% (250) Syrians (refugee status) 46.7% females (216), 53.3% (247) males Highest educational level (M=7.04, SD=2.15) Years refugees had been displaced from Syria (M=2.78, SD=1.06) Lifetime trauma exposure (M=3.80, SD=3.66) Treatment (n=269, 58.1%) Age 12-18 yrs (M=14.48, SD=1.72), 137 (50.9%) Syrian, Female: 130 (48.3%) Control (…
Powell et al. (2023)	Resettled Syrian refugees and Jordanians, aged 18+ years, experiencing depression and impaired functioning and living in Lebanon	N=21 Age: 18+ yrs (M=48) Gender: 14 (66.7%) females, 7 (33.3%) males Marital status: 16 (59.3%) married, 1 (3.7%) single, 3(11.1%) widowed Education: 3 (14.3%) Did not attend school, 13 (61.9%) Secondary or high school, 4 (19%) Some college Employment: 17 (63%) unemployed, 4 (14.8%) employed Country of origin: n = 10 (Syria), n=11 (Jordan)
Qureshi (2016)	Syrian male refugees aged above 18 years	N=3 Aged between 21 to 35 years 100% males(3) 66.67% highest university education (Master degree)
Raknes et al. (2020)	Syrian displaced and refugee adolescents (girls and boys) living in informal settlements in the Beqaa valley	N=20 60% (12) girls, 40% boys (8) Aged 13-17 years (M= 14.4 years) 70% (14) illiterate or nearly illiterate Living in poverty, did not own electronic devices War-related trauma
Rayes (2017)	Syrian refugee youth of adolescent age (12-18 years) in 5 locations – 3 urban districts and 2 camp settings.	N=7,644 completed program and N=7,575 completed pre-post surveys Aged 12-18 years 50.3% (3844) male, 49.7% (3799) female
Rayes (2021)	Adults between 18 and 65 years, demonstrated no symptoms of neurodegenerative disorder, psychotic disorder, or suicidal ideation, had refugee or asylum-seeker status in Germany, and spoke either Arabic or Farsi.	N=17 Age 22-47 years (M=34.7 years) 47.1% (8) 20-29 years, 23.5% (4) 30-39 years, 29.4% (5) 40-49 years 64.7% males (11), 35.3% females (6) 70.6% (12) Syria, 29.4% (5) Iraq 35.3% (6) married, 29.4% (5) divorced or separated, 29.4% (5) single, 5.9% (1) widowed 52.9% (9) at least one child 100% (17) identified as Muslims, 11.8% (2) identified as non-religious (or non-practicing) Muslims Duration of…
Renner et al. (2020)	Syrian refugees in Germany (arrived in 2015) aged 18 years and above	N=20 Aged 18+ years, (M=27.9, SD=9.0, range=20-60) 20% (4) females, 80% (16) males 75% (15) single, 10% (2) with partner, 10% (2) married, 5% (1) other 100% (20) University entrance qualification 60% (12) in training, 30% (6) university degree, 10% (2) missing 40% (8) living with family, 35% (7) with others (e.g. student dorm), 25% (5) alone 50% (10) residence permit, 35% (7) asylum seekers, 10% …
Rohr et al (2021)	Syrian refugee residing in Germany, aged 18 to 65 years, experiencing at least one traumatic event and subsequent mild to moderate post traumatic stress symptom severity (score of 11 to 59) on the Post traumatic Diagnostic Scale for DSM-5 (PDS-5), and owning a compatible device to use the app (Android/iOS).	N=133 Males: 61.7% (82/133), Females: 38.3% (51/133) Intervention group (n=65): Aged 18+ years (M=33.0, SD 11.0, range 18 to 65) 66.2% (43/65) males, 33.8% (22) females 67.7% (44) unmarried/divorced/widowed, 32.3% (21) married 53.9% (35) living with family, 27.7% (18) alone, 18.5% (12) with others 41.5% (27) high education level, 32.3% (21) medium, 26.2% (17) low 64.6% (42) unemployed, 35.4% (23)…
Sim et al., 2023	Arabic-speaking refugee parents from Syria, Iraq and Sudan, aged 18+ years, experiencing depression and anxiety and living in Canada	N=40 Age: 18+ yrs (M=43.3 years, SD=7.81) Gender: 24 (60%) females, 16 (40%) males Marital status: 34 (85%) married, 4 (10%) separated/divorced, 2 (5%) widowed Education: 4 (10%) no formal education, 16 (40%) primary school, 15 (37.5%) secondary school, 3 (7.5%) post-secondary certificate/ diploma, 2 (5%) Bachelor’s degree and above Employment: 23 (57.5%) not working and not seeking work, 7 (17.5…
Skarneh (2020)	Syrian refugee women who met the PTSD criteria and scored high on the Harvard Trauma scale, and beneficiaries of Noor Al Hussein Foundation services	N=30 100% females (30) Aged between 18-50 years
Slewa-Younan et al. (2020)	Arabic-speaking women and men, aged 18 years or more, born in Iraq or Syria and who had arrived in Australia under the Humanitarian Migration Program	N=33 Age 18+ years (M=47.7 years, SD=9.4) 57.6% females (19), 42.4% males (14) Years of education (n=24) M=8.8, SD=3.7 Years in Australia M=4.7, SD=3.7 Years externally displaced (n=32), M=3.9, SD=5.7 81.8% (27) married/partner, 9.1% (3) never married, 6.1% (2) divorced, 3% (1) widowed Safety concerns for family (n=32): 50% (16) extremely worried, 28.1% (9) quite worried, 15.6% (5) a little worri…
Spaaij et al., (2021)	Arabic-speaking Syrian refugees and asylum seekers, aged 18 years and older, experiencing elevated levels of psychological distress and living in the German-speaking parts of Switzerland	Quantitative N=59 [Total] Intervention n=31 Age: 18+ years (M=39.5 yrs, SD=10.67) for n=29 Gender: 14 (45.2%) females, 17 (54.8%) males Marital status: 7 (22.6%) never married, 19 (61.3%) married, 5 (16.1%) separated/divorced, 0 (0%) widowed Educational level: 0 (0%) no education, 13 (41.9%) basic education, 12 (38.7%) secondary education, 6 (19.4%) university degree Duration of stay in host coun…
Tashtoush (2020)	Syrian refugee students in Jordan from the 8,9, and 10th grades from Salah-Alden al Ayoubi school in AL Balqa city who had lesser scores on psychosocial adjustment	N=30 (Full sample) Aged 13-15 years (approx.) Gender not specified School education (eighth, ninth and tenth grades)
Tauson (2016)	Palestinian-Syrian refugees in Bangkok, Thailand	N=9 77.8% males (7), 22.2% (2) females Aged 20-50 years 100% Muslims From Palestine and Syria 11.1% (1) university undergraduate degree, 88.9% (8) not mentioned 22.2% (2) employed, 77.8% (7) not mentioned
Zbidat et al. (2020)	Syrian refugees aged 18 and over, being a resident in Germany since 2014 (or shorter), and having statutory health insurance	N=16 Aged 18+ years (M=35.5 years, SD = 11.2, range = 21-55 years) Gender: 50% females (8), 50% males (8) Marital status: 62.5% (10) married, 25% (4) single, 12.5% (2) divorced Children: 56.25% (9) at least one child (M=1.8) Accommodation: 62.5% (10) had an apartment with their family or lived alone Highest school degree: 6.25% (1) primary school, 6.25% (1) secondary school, 6.25% (1) 6th grade, …

## Sheet: Intervention-Table 3
Intervention-Table 3
Paper/author detail	Intervention/strategy	Social support	Psychological support	Religious/Faith-based support	Other	Duration of intervention	Individual/Group	Online/in-person	Clinical/community setting	Intervention provider training/skill
Acarturk et al. (2022)	Intervention	Small group discussions and support from trained facilitators	Self-Help Plus intervention is based on acceptance and commitment therapy, a form of cognitive behavioural therapy.	NA	NA	5wks; Five 2-hour sessions.	Group (large groups e.g. 30 people)	In-person	Community setting: refugee camps/city settlements (Istanbul and Mardin, Turkey)	Trained facilitator. The facilitator’s role consisted of playing the audio recording, responding to questions and disruptions, demonstrating the exercises in the audio recording, reading out scripted discussion questions and ensuring safety by responding to any risk related issues./ Peer non-specialist facilitators – brief training
Ahmed et al. (2020)	Intervention	Develop the skill of group discussion and develop the charter of the agreement. Developing teamwork skill	Treatment program consisted of CBT sessions to reduce PTSD to increase psychological flexibility in children in order to reduce psychological symptoms, and transform the traumatic intrusive image due to PTSD-related physiological and nervous arousal into a narrative language and working to reassure and calm the soul and self. Goals of the program: a) decreased psychological arousal; b) eliminate …	Writing some religious phrases as homework Examples: “As long as what is coming is in the hands of God, it will be beautiful” & “[And] Your Lord will give you, and you will be satisfied”	Art (music, singing, and drawing), and play	15 sessions (4 sessions per week) each 1.5 hours; 4 weeks	Group	In-person	Community setting: city settlements (where participants are based); no further detail	NA-researcher from Department of Mental Health, Faculty of Education (unclear)
Alaedein (2021)	Intervention	NA	Cognitive behavioural play therapy (CBPT) skills: awareness of feelings and physiological arousal; use of subjective expressions; distraction techniques and relaxation; confrontation skills; training in taking the perspective of the other and attributing; social problem solving skills; dealing with peer pressure by using refusal skills. 14 sessions: Session 1 Introduction: building good relations…	NA	Session 13 Evaluate development of the program and review what the group learnt through drawing/painting	14 weeks; 14 weekly sessions each 45-50 minutes	Group	In-person	Community setting: elementary school halls	CBT counselling skills, providers were based locally and familiar to the target population
Aldhmor (2020)	Intervention	NA	Different (CBT) skills included cognitive reconstruction, muscular relaxation, imagination, appreciation, modelling/role playing (therapy), self-talk, thought-stopping, use of humour, social skills, and training in self-affirmation, discussion and dialogue, reinforcement, behavioural contracting, exposure (therapy), deep breathing, homework on problem solving, life planning, & emotional release.	NA	NA	7 weeks; 14 sessions, twice per week and each lasting for 60 minutes	Group	In-person	Community setting: educational institute (school) in Al-Karak	Female & male researchers with expertise in educational psychology, special education & counselling, familiar with the local community and based in Jordan
Al-Ajarma (2010)	Observational	Family and community support	Meditation	Religious support-prayers and good connections with the religion	Education; Writing journals and poetry; Reading; Theatre activity, Play and theatre Acting/Drama; Photography & film-making; Music and playing musical instruments (e.g. flute)	NA	NA	NA	NA	NA
Alhaddad et al. (2021)	Observational	Going out. Family; friends; community members; social services e.g. school teacher, social worker, accommodation security guards	Problem-focused and emotion-based coping Avoidance: avoidance of potentially problematic situations or places; Persistence: exert continuous and conscious effort to overcome obstacles Activity seeking/distraction: slow breathing; Active engagement: problem-solving, exercise self-control, changing mindset, optimism and hope for a better future.	Using Arabic expressions ‘Thank God’ and “God willing’ but not resorting to religious practices.	Engaging in activities to distract oneself e.g. keeping busy, walking, listening to music, using mobile phones	NA	NA	NA	NA	NA
Al-Refai et al. (2022)	Intervention	The sessions provided opportunities for interaction and dialogue, so that the refugees realise that there are many people who share the problem with them. It also improved their ability to deal with the problems they face in their lives, and help them act appropriately and to develop their skill in expressing their thoughts, feelings and desires. Refugees were able to help themselves, realising t…	Psychosocial support program includes abilities, activities, and skills required to achieve self-sufficiency, positive self-reliance, decision-making (plans), self-assurance, goal-setting, self-esteem, self-awareness.	NA	NA	12 weeks; The initial program consisted of 12 sessions, distributed over three months, with one session a week, and the duration of one session was 60 minutes	Group	In-person	Community setting-Irbid governorate/city settlement	The authors were researchers based at university, government ministry and INGO in Jordan and had a variety of academic backgrounds e.g. Islamic studies, Psychology and ICT
Al-Shehadat (2021)	Intervention	NA	CBT Counselling Program: Guidance techniques such as attendance, listening, summarising, paraphrasing and providing feedback. Each session- 1. Welcoming the female students, reassuring them about their conditions, and thanking them for attending. 2. Review the homework and a link to the topic of the previous and current session. 3. Provide reinforcement and feedback. 4. Presenting the topic of th…	NA	NA	7 weeks; 14 group guidance sessions; two sessions a week, each of which lasted for 45-60 minutes.	Group	In-person	Community setting: theatre hall of the schools	Skills in family counselling
Alsheikh Ali, A.(2020)	Intervention	NA	Counselling program: program comprised of four primary domains (alienation, loss and grief, hope and hopelessness, and psychological problem) two sessions each. Both sessions targeted each domain and focused on sharing the stories between the participants, using psycho-education techniques to deal with the feelings related to each domain, and finding coping strategies to help overcome challenges.…	NA	NA	Program was implemented for 1.5 months, two sessions per week. Approx. 7 weeks	Group	In-person	Community setting: Irbid City (not specified)	Program was implemented by a clinical psychologist who was a licensed psychotherapist
Blignault et al. (2022)	Intervention	Online groups created an emotionally safe space for group participants to share and normalise their experiences in the context of the COVID-19 pandemic. Guided discussion in the online session assisted participants in recognising helpful and unhelpful strategies they had been applying in managing pandemic-related stressors (social restrictions, including lockdown).	Program informed by clinical experience and knowledge of the target groups and drew on a range of psychological concepts and methods of cognitive behavioural therapy, including mindfulness-based stress reduction, mindfulness-based cognitive therapy and acceptance and commitment therapy. Content overview of the Online CALD Mindfulness Stress Reduction Program Group session 1: Introduction and Debr…	The group program content was organised around the mindfulness audio tracks and incorporated a strong spiritual element	NA	4w; group session once a week for four weeks	Group	Online	Community setting: Home	Bilingual (Arabic/English) mental health clinician (psychologist) and bilingual community worker
Blignault et al. (2021a)	Intervention	-Group sessions provided a source of motivation & support, including peer support. The women had much in common and were able to relate to each other’s experiences with understanding and empathy. The groups provided opportunity to clarify and revisit concepts, such as The Observing Self, and the association between physical and emotional pain. -The bilingual psychologist/group facilitator built r…	The program involves mindfulness practice. At the first group session each woman received a 43-page participant handbook that included information and worksheets. Extra handouts were provided as the course progressed. Content overview Group session 1: Introduction to Mindfulness Content: What is mindfulness and definitions of mindfulness; Balance of stressors and resources; Origins of mindfulness…	Quotes from the Quran were introduced frequently by both facilitator and participants. Mindfulness concepts resonated with all the participants and gained significance through their religious understanding.	NA	5w; group sessions once a week for five weeks	Group	In-person	Community setting: group sessions delivered at Illawarra Multicultural Services (non-government organisation); home practice	Bilingual (Arabic/English) psychologist with support from a bilingual multicultural health worker; follow-up phone call from facilitator
Blignault et al. (2021b)	Intervention	Group discussions helped participants engage with others; mindfulness improved their family relationships	CBT; Mindfulness therapy: Arabic Mindfulness CD (mindfulness practice involved grounding exercise with sensory awareness and mindfulness breathing for managing painful emotions, stress management, nurturing sense of self, developing kindness and self-compassion). Group session 1: Introduction to Mindfulness Aim: To present mindfulness concepts to participants, highlight its origins and benefits, …	Mindfulness was relevant to the participants' spiritual and religious practices	NA	5w; once a week over five weeks, most groups held in the morning and a couple in the evening	Group	In-person	Community setting: migrant resource centres and community facilities attached to mosques and churches located in suburbs with a high number of Arabic-speaking residents; home practice	Bilingual psychologists and trained community workers. Co-facilitators maintained weekly contact with all participants, providing telephone support between sessions as required. All groups were overseen by the clinical lead who provided ongoing supervision for the co-facilitators and coordinated referrals for additional mental health care
Blignault et al. (2019)	Intervention	NA	Mindfulness therapy: Culturally adapted Arabic Mindfulness CD, 60 minutes with five tracks. Track 1 contains a short introduction to the concept of mindfulness. Track 2, ‘‘Mindfulness of the Breath,’’ teaches the fundamental skills of mindfulness. Track 3, ‘‘Mindfulness of Emotions,’’ is an exercise designed for use when in the grip of strong feelings, such as anger, fear, guilt, anxiety, and dep…	Mindfulness is relevant to both Muslim and Christian practices. Spiritual relevance of mindfulness to Arabic culture. [see participant experience]	NA	5 weeks; Participants instructed to listen to 2–3 tracks of the Arabic Mindfulness Skills CD at least three times a week for a period of 4 weeks, and one track three times a week in the fifth week. Estimated that this would take approximately 60 minutes per week.	Individual (at home)	Remote; Not in person	Participant home	CD recorded by bilingual (Arabic–English) senior psychologist
Boswall & Akash (2015)	Observational	Sharing the burden with others - Small social groups developed in some households (e.g. private communal area for women to bring their children, share their troubles with one another and smoke shisha). Phone calls to the home country “as a way of maintaining strong connections with all they have left behind.	NA	Faith; Prayer and reading, or listening to the Quran	Coping with solitude and sadness - Watching television (e.g. watching Syrian news, films, children’s cartoon); Listening to songs on mobile phones. [More rarer]Volunteering to support other refugee women; Learning language	NA	NA	NA	NA	NA
Bryant et al. (2022a)	Intervention	NA	Session 1 established group rules, psychoeducation, and a stress management strategy. Session 2 focused on problem-solving strategies. Session 3 provided instructions in behavioural activation. Session 4 focused on strategies in accessing social supports. Finally, Session 5 reviewed all strategies and addressed relapse prevention options. Sessions 2 to 4 reviewed progress on previously taught str…	NA	NA	5 wks; 2 hours weekly group sessions	Group (8-10 people per group, gender specific)	In-person	Community setting: refugee camps (Azraq Refugee Camp, Jordan)	Trained facilitators. Facilitators held a bachelor’s degree in social sciences or a related health discipline, were proficient in Arabic, and received 8 days of training in the delivery of gPM+, basic counselling and group facilitation skills.
Bryant et al., (2022b)	Intervention	NA	PM+ is a brief psychological intervention program based on cognitive behavioural therapy (CBT) techniques. Sessions involved psychoeducation, problem solving and management, stress management focusing on breathing retraining, behavioural activation, facing fears, and accessing social support.	NA	NA	5 wks; 5 sessions, 2 hrs	Group (6–12 people in gender-specific groups)	In-person	Community setting: participant's caravan in the refugee camp in Amman, Jordan	Trained female para-professionals provided the program. Each group was led by two facilitators who had a bachelor’s degree in social science or related discipline such as health care, social work or community care, spoke Arabic, but had limited to no prior experience in psychosocial programmes.
Chaaya et al. (2007)	Observational	NA	NA	Organisational (frequency of attending religious services e.g. church or mosque) & Non-organisational (praying and fasting) religiosity	NA	NA	NA	NA	NA	NA
Cuijpers et al. (2022)	Intervention	NA	Step-by-Step designed to treat depression through an internet-connected device as a hybrid app for iOS, Android, and web browsers. Provides psychoeducation and training in behavioural activation through an illustrated narrative (audio recorded), with additional therapeutic techniques such as stress management, a gratitude exercise, positive self-talk, strengthening social support, and relapse pre…	NA	NA	5-8 wks; 5 sessions, 20 mins (average)	Individual	Online	Community setting: participant home	Trained nonspecialists (e-helpers) offered weekly phone or message-based contact with users to provide technical and emotional support (max. 15 mins per week). E-helpers had a background in psychology or health but no previous experience delivering mental health care
Darychuk et al. (2015)	Observational	Social capital; Family and community connectedness—Intergenerational communication, Raising children in/as a community; Ability to meet for social and political reasons.	NA	Spirituality and ceremony (being a Muslim, belief in God, reading the Koran, praying)	Economic participation; Palestinian cultural knowledge, values and practices—Collective knowledge and identity; Connection to land.	NA	NA	NA	NA	NA
de Graaff et al., (2023)	Intervention	NA	Four evidence-based behavioural strategies: stress management using diaphragmatic breathing (session 1), problem-solving (session 2), behavioural activation by re-engaging with pleasant/task-oriented activities (session 3) and accessing social support (session 4). Homework practice is scheduled following each session and reviewed in the next session. Psychoeducation was delivered in session 1 and…	NA	NA	5 wks; 5 sessions, 90 mins	Individual	Hybrid (in-person and online via video calls due to COVID-19 pandemic)	Community setting (e.g., university or participant’s home)	Trained nonspecialists (helpers) delivered the program. Helpers were Arabic (and Dutch or English) speaking Syrian refugees with at least high school education and (professional) background in education, social work or related field and a Certificate of Conduct but no formal psychotherapy training.
de Graaff et al. (2020)	Intervention	Rapport and trust between participants and program helpers, who were considered as a friend.	PM+ intervention consists of four core components (managing stress; managing problems; get going, keep doing; and strengthening social support) are introduced by the helper, including a slow breathing exercise, problem-solving strategy, behavioural activation through re-engaging with pleasant and task-oriented activities, and accessing social support to improve one’s management over practical pro…	NA	NA	5wks; Five 90 min sessions, delivered weekly	Individual	In-person	Community setting: local NGO	Trained Arabic-speaking Syrian non-specialist peer-refugee helpers
DePierro (2020)	Intervention	‘Workshop condition’ involved guided reading of The Field Guide in a facilitated group	The Field Guide is firstly, a psychoeducation intervention that incorporates accessible scientific explanations, and metaphors and personal stories from Syrian refugees to provide a curriculum on the psychological and biological impact of forced migration. It explores various biological and psychological experiences associated with forced displacement, including trauma, stress, guilt, shame, hope…	NA	Culturally relevant storytelling, and art.	Workshop condition: 16 sessions 120-minute long, provided twice weekly for 8 weeks. Reading at Home condition: intervention content review on a weekly basis, twice-weekly SMS text reminders	Group (Workshop condition), Individual (Reading at Home condition)	In-person; Workshop condition: The Field Guide delivered in 16 face-to-face (f2f) sessions Remote: Reading at Home condition: The Field Guide text and accompanying exercise instruction videos only (no f2f) In both conditions, users of the Guide have access to all content via a membership-only online community and mobile app for Android and iOS devices.	Community setting: refugee camp (venue for workshops unclear) and participants’ homes	Workshops led by trained community facilitators, who were men and women with personal experiences as refugees and having first-hand knowledge of life in Za’atri camps.
Doumit et al. (2020)	Intervention	Program (e.g. Session 2) helped improve their relationships with family	Session 1: Discussion of thinking–feeling–behaving triangle, how to engage in positive self-talk, and the concept of “staying in the moment” Session 2: Discussion of healthy vs. unhealthy self-esteem and how to work on enhancing self-esteem Session 3: Skill building on how to reduce stress and engage in healthy coping, including how stress affects people and positive ways to deal with stress; ove…	NA	NA	One weekly 60-min session for 7 weeks	Group	In-person	Community centre, located in a suburban region of the capital of Lebanon that serves disadvantaged children and families, including Syrian refugee families.	Groups were led by the principal investigator (PI; COPE-licensed instructor) and a certified therapist. Both instructors were Lebanese and spoke Arabic as their primary language, the PI fluent in English as a second language. Sessions were augmented with weekly short message service/text messaging (SMS < 140 characters) sent to parents and teens. Messages served as reminders to practice skills an…
Feen-Calligan et al., (2023)	Intervention	Group rapport and social support between participants (one of the goals of the program). The virtual sessions enabled facilitators to check in on the participants’ wellbeing and the sessions provided a listening space as participants shared their fears, hopes, and future goals as represented in their photographs. Facilitators also played a role in identifying participants from the group to suppor…	Reaching goals; inspiration and gratitude towards things in life; being strong and always being positive; learning from life lessons; looking at one thing from different perspectives; not giving up; discovery and personal growth/accomplishment; a strong sense of self-determination; and staying positive to find joy.	Observing Ramadan and breaking the fast (Iftar), prayer rug, prayer beads and reading the Quran.	-Photography (portraits to reflect participants’ experiences as immigrants and refugees, and about their personal and community strengths and concerns as members of the Arab American community and selfies to reflect their moods and personality), craftwork (e.g., creating a group dreamcatcher) and drawings. [Table 1. describes the session activities each week.] -Nature, especially flowers to obser…	10-week sessions for 5 months (Feb-June 2020)	Group. Art therapy experientials and 1:1 interactions with photography instructor to review photos, followed by a group photography lesson, critique and discussion of photographs taken the previous week, and a photo assignment that could be started at the museum, to be completed at home before the next session.	Hybrid (5 sessions in person, and 5 sessions via Zoom)	Community setting: Arab-American National Museum (AANM), but was adapted to an online format due to COVID-19 pandemic.	Photography instructor, art therapy student interns, and their faculty supervisor, with support from the museum staff. Weekly themed prompts were discussed in the WhatsApp group. Individual sessions with the museum photo instructor and the art therapy students were scheduled remotely via Zoom for assisting participants with writing their artist statements for the final exhibit and for any 1:1 tec…
Ferguson (2015)	Observational	Family members or friends	Self-determination; working towards achieving goals; coming to terms and accepting the situation in which participants were in life; expressing gratitude to positive events in life; and focusing on the positives and tuning out the negatives.	Having faith in the unknown or a higher power such as God; placing stress and worries on a higher source/God; and believing in karma; expressing gratitude to God.	Listening to music; watching movies; sleeping; playing with the phone; going for a drive; physical activity such as walking, playing soccer or fighting, exercising at the gym, walking on the beach; crying; asking for and accepting help from others.	NA	NA	NA	NA	NA
Gordon et al. (2016)	Intervention	Social support (participants feeling safe and comfortable) provided by MBSG group members	Basic session structure involved: i) slow, deep concentrative meditation, ii) check-in, iii) explanation of an expressive or mind-body technique & practice, iv) sharing the experience of the technique with the group, v) concluding with a slow deep meditation. Mind-Body skills included: Session 2) Biofeedback & Autogenic training; S3) Self-awareness body scan meditation, S4) Guided imagery, S7) Fa…	NA	Sessions 1 & 10: Three Drawings; Session 7: free movement to music.	10w; 10 weekly sessions of 2 hours	Group	In-person	Clinical setting: health clinic	Program led by 29 Centre for Mind-Body Medicine (CMBM) trained (2 x 5-days) health and mental health professionals and educators supervised by CMBM Palestinian faculty members in Gaza.
Hasha et al. (2022)	Intervention	NA	Session 1 addressed intrusive thoughts and feelings; session 2 was about arousal, last sessions discussed avoidance	NA	NA	6 wks; 2.5 hours weekly group sessions	Group (10 people per group, gender specific)	In-person	Clinical setting: The Centre for Crisis Psychology, University of Bergen	Two research team members with prior experience working with refugees led the TRT sessions in pairs. All health professionals and interpreters were trained on specific terminology used during TRT intervention.
Husby et al. (2020)	Intervention	Several participants felt less lonely after they completed the MS-intervention, found new acquaintances, and formed good friendships.	The sessions covered psychoeducation and psychosocial themes such as identity, culture, stress, trauma, and parenting.	NA	NA	Each group includes 8‒10 participants attending 9 sessions of 2 hours each [weeks not specified]	Group	In-person	Community setting: Danish (local) municipalities	Led by a MindSpring trainer of refugee background along with a co-trainer (usually a social worker) from the municipality where the group is held. The co-trainer is assisted by an interpreter during the session
Ibrahim (2017)	Intervention	NA	Session 1: Introduction and welcoming participants, measuring PTSD, case study about onset of post-traumatic symptoms and its development, feedback, and home work Session 2: Explanation of the therapy to participants, providing information about PTSD, planning of the therapy, relaxation training, feedback, and home work Session 3: Identifying irrational and stressful thoughts, muscular relaxation…	Session 6: Reading the Koran for preventing and mitigating mental disorders, and counselling advices to protect oneself from further mental disorders in the future	NA	6 sessions, each 45-60 min over 2 months (2 sessions per week) approx. 3 weeks	Individual	In-person	NA-unclear	Bachelor's degree in Psychology
International Medical Corps (2017)	Observational	Get emotional support from family and friends, specialists	Avoid thinking about stressors Think of actual steps to improve health	Faith and spiritual beliefs	Get busy Give up on coping [NB: Positive only]	NA	NA	NA	NA	NA
International Medical Corps Lebanon (2011)	Observational	Going out/socialising (reported by 22/100 ) and talking on the phone (14)	Meditation (4)	Having faith/praying (9)	Exercise (17) Playing with children (14), Keeping self busy (14), Trying to eat/sleep (8), Listening to music (5) [NB: Positive coping methods only]	NA	NA	NA	NA	NA
Irfaeya (2008) & Irfaeya (2006)	Observational	Meeting and socialising; talking to others (mostly family and friends)	Cognitive coping strategy: Thinking: Deep thinking and repeated thoughts of the cause of stress, distracting the topic in mind; writing diaries or writing about the cause of stress.	Worship to God (supplication, praying, reading the Koran) -Socio-religious activities e.g. meetings in religious occasions such as feasts and helping in house work.	-Activities during free time: Watching TV, reading, swimming. -Self development activities e.g. attending courses such as hairdressing, German language, driving lessons, sewing and cloth design, art such as card design, educational lectures at BFmF, listening to educational cassettes and studying. -Relaxation activities e.g. drawing, vacationing; shopping, gardening, listening to music, jogging, …	NA	NA	NA	NA	NA
Jamil (2020)	Observational	Talking with family members (for emotional support), authority figures and friends	Talking about the problem & facing it; active problem-focused thinking, positive reframing, planning; Venting through writing about negative emotions	Religious beliefs	Taking a break	NA	NA	NA	NA	NA
Kadri (2009)	Observational	Family and ethnic groups	Realism i.e. accepting the reality of their refugee situation	Praying, reading the Quran, or attending religious talks at the mosque	NA	NA	NA	NA	NA	NA
Kayrouz et al. (2015)	Intervention	NA	The Arab Wellbeing Course consisted of 5 lessons, comprised of: (a) a summary of each lesson with homework to apply the skills taught in that lesson, (b) automated e-mails that encourage adherence and reinforce progress, (c) a secure e-mail system for communication between the therapist and participant, (d) additional online resources about skills not described in the lessons, including communica…	NA	NA	8w; five sessions over 8-weeks	Individual	Online	Community setting: participants’ home (location unspecified)	The therapist, who provided clinical support via email and phone, was an experienced bilingual counsellor who had worked with the Arabic-speaking community for over 15 years.
Kayrouz et al. (2016)	Intervention	NA	The Arab Wellbeing Course consisted of 5 lessons, comprised of: (a) a summary of each lesson with homework to apply the skills taught in that lesson, (b) automated e-mails that encourage adherence and reinforce progress, (c) a secure e-mail system for communication between the therapist and participant, (d) additional online resources about skills not described in the lessons, including communica…	Development of a religion and wellbeing resource that included information about cognitive restructuring of unhelpful religious thoughts, and religious practises (e.g., prayer, acts of service and charity) to reduce psychological symptoms.	NA	8w; five sessions over 8-weeks	Individual	Online	Community setting: participants’ home (location unspecified)	NA; Participants completed the course without direct contact or clinical support. All participants across the seven phases received automated weekly emails. These emails aimed to reinforce progress, summarise key skills of the course, normalise commonly experienced difficulties (e.g. technical or to manage mental health crises) during treatment and encourage continued engagement.
Keshavarzi (2018)	Observational	Familial and communal (friends and community members) support	NA	Religious support-prayers, going to the mosque; belief in God; and good connections with religion and Muslim community	Sitting alone; reading; watching videos; crying	NA	NA	NA	NA	NA
Lindegaard et al (2021)	Intervention	NA	Individually tailored and culturally adapted guided internet-based cognitive behavioural therapy (ICBT): Therapy consisted of 9 treatment modules (i.e. 1 introductory module, 1 maintenance module and 7 modules targeting anxiety, depression, sleep problems, stress, worry and rumination, traumatic memories and emotion regulation difficulties). Each module consisted of a brief description of the pro…	NA	NA	8w	Individual	Online	Community setting: unclear; participant home	Guided by therapists consisting of two psychologists and two Master's degree level psychologists; contact with participants remotely via email and participants received weekly feedback on their homework assignments by way of non-synchronous text messages sent through an in-built messaging system in the treatment platform
Lindegaard et al (2020)	Intervention	NA	The internet-delivered CBT treatment contains seven modules focused on anxiety, depression, insomnia, stress, emotion regulation, worry and intrusive memories/flashbacks. Introductory and maintenance modules are also included, and delivered to participants at the end of the treatment. A number of exercises were added to each module in order to better suit this guided format. Several changes were …	NA	NA	8w	Individual	Online	Community setting: unclear; participants’ home	The therapists consisted of two psychologist and two master’s degree-level psychologist students. The therapist provided weekly feedback to the study participants on a weekly basis by way of non-synchronous text messages sent through the built-in messaging service in the secure online treatment platform. The messages contained feedback on completed homework assignments as well as motivational com…
MakkiAlamdari (2020)	Observational	Spending time with people from the same cultural background or ethnicity and attending cultural or ethnic festivals and events. Seeking advice or help from others	Acceptance of reality; active engagement for making the situation better; thinking hard about action steps; Expressing negative feelings; refusing to believe reality; giving up trying to deal with the situation; blaming oneself for the situation [negative coping]	Religion and spirituality	Humour; Doing something to think about it less, such as going to movies, watching TV, reading, daydreaming, sleeping, or shopping	NA	NA	NA	NA	NA
Mercy Corps (2020)	Intervention	Social cohesion through making new friends; supportive relationships-role of program coaches, and role of family e.g. parents, cousins, siblings	Emotional and behavioral self-regulation based on the profound stress and attunement (PSA) model, a non-clinical program of psychosocial care, based on neurological science, which takes into account the impact that long-term stress has on the emotional brain.	NA	Fitness activities (such as nature walks and football), arts & crafts (sewing, graphic design, photography, and drama), vocational skills (hairdressing and beautician training) or technical skills (mobile phone repair, computer repair and English).	3 months (approx. 13 weeks) of intensive sessions and structured activities. [weeks not specified]	Group Single-sex groups (8-15 participants)	In-person	Community setting: community centres established as part of program	Coaches & life-skill trainers were volunteers from the local area, many of them with refugee background. Coaches went through a comprehensive training program- information on emotional and behavioural self-regulation, including the profound stress and attunement (PSA) model, and the pedagogy behind experiential learning. Coaches were prepared to address issues such as child protection, difficult …
Nashwan et al. (2019)	Observational	Assistance from family and community, often aided by technology, provided needed attachment and tangible resources	Persistence, perseverance, and self-efficacy, e.g. learning English	Faith in God	Adapting to life in the US, e.g. going to ESL classes (learning English), studying, going to school, getting car and driver’s license	NA	NA	NA	NA	NA
Nilsson et al. (2019)	Intervention	Adjunctive group-based treatment, led by experienced physiotherapists, delivered separately for men and women, and often involve both psychoeducational components and adjusted practical exercises. Group participation is in most cases proceeded by both physiotherapeutic and psychological individual assessments.	Psychoeducational components [not clearly described]. Yoga (mind-body technique)	NA	PA and exercise interventions included mixed PA group training, warm-water pool training, aerobics classes, yoga, gym training (individual or group), ball sport activities, Basic Body Awareness Training, and Tension and Trauma Releasing Exercises	Different times of the day, as well as the length of sessions (varying between 1 and 2 hours) [weeks not specified; insufficient info to calculate]	Group	In-person	Community setting: Swedish Red Cross Treatment Centre for Persons Affected by War and Torture (RCC)	All PA and exercise groups were led by experienced physiotherapists, and delivered separately for men and women
Panter-Brick et al. (2018)	Intervention	Social support through self-expression, communication skills, engaging with the community leaders to build social capital, building relationships/rapport, and networking support.	Advancing Adolescents (Arabic: Nubader) programme is a structured community-based, non-clinical psychosocial care intervention based on the Profound Stress Attunement (PSA) framework approach to meet the psychosocial needs of at-risk children and improve social interactions, develop safe emotional spaces, manage stressors, and establish healthy relationships with participatory approaches.	NA	Programme involved fitness activities (nature walks, football), arts & crafts (sewing, graphic design, photography, singing & folklore, drama, theatre sessions), vocational skills (hairdressing, beautician training) and technical skills (computer repairs, English language, first aid)	8w; 16 sessions over 8 weeks usually two per week, on weekdays or weekends	Group; gender-differentiated and age-matched groups of 10-15 youths per group	In-person	Community setting: Youth centres, designed as ‘Adolescent Friendly Spaces’ in partnership with local community-based organisations	Sessions led by male and female coaches who are lay volunteers (21–60 year-old) from the local area. They completed a 16-day training (trained by by Mercy Corps) in program delivery, to work as instructors, facilitators, mentors and animators.
Powell et al. (2023)	Intervention	Talking and sharing feelings with others; reaching out to a trusted individual.	Session 1: A Healthier Emotional You; Session 2: How Stress Affects the Body; Session 3: Understanding and Coping with Grief; and Session 4: Coping Techniques for a Healthier You (Table 1: Session description). Strengths-based approach employing psychoeducation, solution focused techniques, and mindfulness exercises to increase awareness of mental health challenges, and to amplify participants he…	Spirituality; doing ablutions and praying	Exercise, specifically walking/taking a walk	4 sessions (disseminated between April 2017 and April 2018), 45 mins approx. with groups of 15 to 20 individuals.	Group	In-person	Clinical setting: Ministry of Health (MoH) Clinic (primary care clinic) in Irbid, Jordan	Royal Health Awareness Society (RHAS) health awareness educators and MoH nurses from local health clinics
Qureshi (2016)	Observational	Emotional support from family members e.g. siblings & support through talking with friends having similar experiences	-Thinking positively and comparing to others whose circumstances were worse -Strong determination & willpower helped participants to continue the journey despite the difficult circumstances	Prayers and asking for guidance and help from God considered as coping strategy.	-Hiking in the nature cleared the mind -Listening to metal music helped participant to be more expressive -Adapting to the racism -Keeping busy through studying, learning, reading, going to the gym -Humanitarian work -Motivate others on the journey	NA	NA	NA	NA	NA
Raknes et al. (2020)	Intervention	NA	Psychosocial Support (PSS) program: The Happy Helping Hand (HH) is a cognitive behavioural-based game app (used on phones and tablets) for adolescents to learn problem solving for healthy development. Here, adolescents help a friend to master emotional challenges, such as fear of giving presentation, dealing with criticism, suicidal thoughts and bad memories.	NA	NA	10weeks; 10 weekly session	Group	In-person (game app for phones and tablets)	Community setting: participants met in the tents in the refugee camps they were living	Displaced Syrian psychologist
Rayes (2017)	Intervention	NA	Communication Skills, Relationship with Parents, Self-Esteem, Friends and Healthy Relationships, Conflict Resolution between Peers. (To build positive psychosocial functioning)	NA	YEP is a 10-week skill-based learning curriculum as well as a community service project component to build positive psychosocial functioning, provide social support, enhance community engagement, and promote mental health among Syrian youth. The program included the following ten topics: Communication Skills, Relationship with Parents, Self-Esteem, Friends and Healthy Relationships, Conflict Reso…	10w	Group	In-person	Community setting: venues (unclear) in refugee camps and urban districts across Jordan	International Medical Corps' global MHPSS team
Rayes (2021)	Observational	Meeting other Muslims	NA	Faith-based coping methods such as prayers, offering supplications, reading the Qur'an, reading scripture, talking to God, remembering and thinking of God, having faith in God, and being thankful to God, attending religious services, Friday prayers at the mosque, and seeking help from a local religious leader.	NA	NA	NA	NA	NA	NA
Renner et al. (2020)	Observational	having a social network i.e. family, friends, neighbours	having goals, optimism (e.g. focusing on the future), ignoring painful memories, sense of belonging and hope	Having faith	learning language (e.g. German); ability to study and work; dancing; singing; and sports; supporting others financially	NA	NA	NA	NA	NA
Rohr et al. (2021)	Intervention	NA	The smartphone-based app Sanadak, a self-help intervention in the Arabic language providing psychoeducational information to increase knowledge and awareness of PTSD, related mental health issues, self-help techniques and skills training for symptom management. A short self-test on post traumatic symptom severity was implemented to allow for automated tailored feedback regarding progress at any t…	NA	NA	4w; participants advised to use the app as much and as regularly as possible over the 4-week intervention period, however, the logged mean time of app use was 42.5 minutes	Individual	Online (Smartphone-based app)	Community setting: (unclear) participants’ home	NA
Skarneh (2020)	Intervention	Teamwork and trust-building among participants to: -increase feelings of comfort and removing fear of disclosing painful experiences and their problems without hesitation -increase harmony and cooperation between the group members	Based on the Mind and Body Model, the group-counselling therapy program focused on both the mind and the body. Skills included: drawings, self-stimulation, breathing exercises, different kinds of meditation, dancing and vibration, and family tree (i.e. genogram). Session 3 Biofeedback and self-motivation: Opening meditation - tracking the emotional state - psychological education and skill explan…	NA	Session 1 Introduction and building trust: Opening meditation - Tracking the emotional state - Introduction and icebreaking - Discussion about the program - Closing meditation. Session 2 Three drawings: Opening meditation - tracking the emotional state - psychological education and explaining the skill - three drawings - measuring and tracking the emotional state - home task - closing meditation.…	8 weeks; 15 sessions over 2 months, each 90-120 minutes, twice per week	Group	In-person	Clinical setting: One of the halls of the specialised psychological counselling unit at the Institute for Family Health Care at the Nour Al-Hussein Foundation, Sweileh branch	Counselling skills; Program conducted by two female counsellors from the local community
Sim et al., 2023	Observational	Seeking social support from family: emotional support from family members was an important source of resilience that enabled participants to cope with daily adversity. Support from service providers such as settlement workers (e.g., school-based settlement worker) as a coping resource.	Source of resilience through coping strategies such as problem-focused coping, planning, staying positive, and having hopes for their own and their children’s future. Cognitive restructuring strategies such as comparing their current circumstances to adversities they had experienced in the past and reminding themselves that they were accustomed to hardship and had survived worse conditions.	Cultivating acceptance and patience by “leaving it in God’s hands” i.e. surrendering to God’s will and entrusting their fate to God was an important coping mechanism.	Studying, learning English	NA	NA	NA	NA	NA
Slewa-Younan et al. (2020)	Intervention	NA	Mindfulness and relaxation exercise	NA	Culturally sensitive mental health literacy and promotion program designed for refugees: Session One exploring ‘good mental health’ and ‘wellbeing’; Session Two: education about common mental health disorders (Depression, PTSD, Anxiety and Panic Attacks) and their presentation in refugee populations; Session Three: explanation of the mental health system in Australia; and Session Four: self-help …	4 weeks; Weekly sessions, each of 3 hours duration, over a four-week period	Group	In-person	Community setting: TAFE college, Adult Migrant English Program	Program delivered in Arabic by experienced bilingual health educators and/or mental health clinicians
Spaaij et al. (2021)	Intervention	NA	Session 1: introduction to PM+, psychoeducational elements and stress management techniques. Session 2: problem solving strategies. Sessions 3 & 4: strategies to enhance behavioural activation and social support. Session 5: concluded with a general review of the programme and relapse prevention. All sessions reviewed and consolidated elements from the previous sessions. Overall PM+ is more behavi…	NA	NA	5 wks; Five 90-minute sessions of PM+. The sessions took place once a week	Individual	In-person	Clinical setting: outpatient clinic in Zurich, Bern and St. Gallen. Study was carried out at the Outpatient Clinic for Victims of Torture and War, University Hospital Zurich. The study activities (e.g. outcome assessments, PM+ sessions etc.) were conducted in Zurich and at two outpatient clinics in Bern and St. Gallen.	Trained non-specialist ‘helpers’. They were Syrians and fluent in Arabic and German or English. All had a diploma of higher education and were trained on basic counselling skills, delivering the strategies of PM+, an adapted Good Clinical Practice (GCP) course and an introduction to Psychological First Aid (PFA).
Tauson (2016)	Observational	Meeting new people and having a broader understanding of the world	Positive reframing of thoughts; sense of purpose in helping those who are worse off; comparing themselves to family members stuck in Syria; focusing on new opportunities and the future; taking control of their lives; appreciating the present (try to appreciate what they have right in front of them); being resourceful and resilient. Cheering up others (behavioural coping)	Prayers; gratitude towards God and faith in God’s plans	Learning Thai; helping community members with employment, filling paperwork, contacting embassies, buying essential items such as hygiene products & food; and cheering them up	NA	NA	NA	NA	NA
Tashtoush (2020)	Intervention	Discussion and dialogue between the intervention group members and interactions between community members within a safe environment	-Training to identify irrational thoughts though modifying ideas and restoring the cognitive structure: Self-talk and positive cognitive and behavioural skills and strategies; Facing stress, Self-enhancement, and Self-monitoring; Relaxation training; Problem solving, and role play Session 1 Introduction: Members were introduced to each other, and introduced them to the program purpose. Involved i…	NA	NA	14 sessions, 2 per week over 7 weeks, each of 90 mins	Group	In-person	Community setting: school in Al-Balqa	Researchers were familiar with the local community as both were from Jordan and had knowledge of the sample culture. One has experience in counselling and educational psychology, while the other is a psychologist.
Zbidat et al. (2020)	Self-help/coping strategy (non-intervention)	Social coping strategies: Conversations with family/friends; Family reunions/family life; Wellbeing of the family; Reaching out to new social contacts; Meeting friends; going out.	Cognitive coping strategies: Making/having plans, goals; Being strong/staying strong; Self-motivation; Emotion regulation; Self-talk. Joking with friends & laughing as a stress reliever (behavioural coping- distracting oneself)	Religious coping strategies: Praying; Acceptance of situation as given by God.	Activities (that gave relief) Music, singing; Being alone, quietness; Distraction; Language acquisition; Laughing; Smoking; Shopping; Sports; Watching comedy programs; Cooking. [NB: Positive coping only]	NA	NA	NA	NA	NA

## Sheet: Effectiveness-Table 4
Effectiveness-Table 4
Paper/author detail	Targeted outcomes/Measure of effectiveness/Measure of outcomes	Findings on intervention effectiveness
Acarturk et al. (2022)	Secondary outcomes: Psychological distress (GHQ-12); PTSD symptoms assessed by the PTSD Checklist for DSM-5 (PCL-5); Depression symptoms were measured by the Patient Health Questionnaire, nine-item version (PHQ-9); Personally identified psychological outcomes were examined using the Psychological Outcome Profiles (PSY-CHLOPS); Functional impairment assessed by the WHO Disability Assessment Schedu…	Primary outcome was the presence of current mental disorders at six-month follow-up. Self-Help Plus arm participants were significantly less likely to meet criteria for a mental disorder (depression, PTSD and anxiety disorders) at six-month follow-up (59/272, 21.69%) compared to ECAU participants (112/275, 40.73%). The likelihood of having a mental disorder at six-month follow-up was about half f…
Ahmed et al. (2020)	20 items PTSD Checklist (PCL-5) scale validated and translated into Arabic	Statistically significant differences in PTSD reduction between the average ranks of Syrian refugee children in both samples on PTSD scale and maintained at follow up
Alaedein (2021)	Strengths and Difficulties Questionnaire (SDQ) (25 items) translated in Arabic and validated with 90% internal agreement, and reliability measure Cronbach’s alpha 0.84. SDQ contained five dimensions (reactive symptoms, peer problems, behavioural problems, ADHD hyperactivity, and positive social behaviour)	Statistically significant differences in the average scores between the experimental and control groups in the post-test on the Arabic version Strengths and Difficulties Questionnaire (SDQ) and its five dimensions in favour of the experimental group. Statistically significant differences between the scores on the study's scale and its five dimensions (e.g.reactive symptoms, peer problems, ADHD hy…
Aldhmor (2020)	Post traumatic stress disorder symptoms measured on the PTSD scale, having 4 dimensions: re-experiencing trauma, avoidance, hyper arousal, and feeling hopeless. Life satisfaction scale (38 items) with 4 dimensions: social, individual satisfaction with his abilities, family, and future satisfaction Both scales were constructed in Arabic and reviewed by 10 experts in educational counselling and spe…	Statistically significant differences between the mean performance of the two groups regarding the post traumatic stress disorder as well as life satisfaction in the positive direction at post test but not maintained at the 3 months follow-up from the end of therapeutic intervention
Al-Ajarma (2010)	NA	NA
Alhaddad et al. (2021)	NA	NA
Al-Refai et al. (2022)	Psychometric Empowerment Scale & Psychological Empowerment Skills Scale. Arabic scale and validated within target population	Statistically significant differences between the experimental and control groups and the differences are in favour of the experimental group. It indicates a practical impact of psychological support program in raising psychological empowerment levels. The results showed that there were no statistically significant differences between the average performance of the experimental group on psycholog…
Al-Shehadat (2021)	Psychological stress scale and the self-esteem scale, both developed in Arabic and validated by experts psychological and educational counselling, with 80% agreement 35 items Psychological stress scale: three dimensions (physiological, cognitive, and psychological). Physiological dimension (9 items) such as breathing difficulty, and headache. Cognitive dimensions (13 items) such as forgetfulness,…	Statistically significant differences on both scales in favour of the experimental group. It showed the effectiveness of the program in reducing students' psychological stress and improving their self-esteem, in addition to their continues improvement during the follow-up period.
Alsheikh Ali, A.(2020)	PTSD Checklist (PCL) to assess PTSD & Ryff’s psychological well-being scales (PWB), [translated and validated for Arabic-speakers: not clearly mentioned]	Statistically significant decrease in PTSD scores among Syrian refugee women in the experimental group as compared to the control group after implementing the counselling program. Statistically significant improvement in overall wellbeing of Syrian women in the experimental group as compared to the control group after implementing the counselling program
Blignault et al. (2022)	Psychological distress: The K10+ includes four questions asking about the individual’s ability to work and carry out day-to-day activities, the number of times the person has seen a doctor or other health professional due to mental health issues, and how often physical health problems have been the main cause of these issues. It was translated and validated for Arabic speakers.	Post-program: statistically significant reduction in psychological distress (p < 0.001) ie. K10+ scores showed improvement. Fewer participants scored as ‘moderate’ and none as ‘severe’. For Arabic speakers, there was also a significant reduction in days of cutting down work due to mental health issues in the past four weeks (p < 0.01)
Blignault et al. (2021a)	Depression Anxiety and Stress Scale (DASS21) is a 21-item questionnaire with sub scales designed to measure depression, anxiety and stress. It was translated and validated for Arabic speakers.	Statistically significant and clinically significant improvement for depression, stress and anxiety on the DASS21 scale for both intervention and waitlist control groups. Intervention group: Post-program (Week 5), no-one scored as severe/extremely severe on depression or stress, and only three scored as severe/extremely severe on anxiety. Improvement on all three DASS21 sub scales was statistical…
Blignault et al. (2021b)	DASS21 is a 21-item questionnaire that includes three self-report scales measuring depression, anxiety and stress. K10 is a global measure of psychological distress based on symptoms that a person has experienced in the past month. Includes four additional questions enquiring about the individual's ability to work and carry out day-to-day activities, the number of times the person has seen a doct…	Statistically & clinically significant (all p < 0.001) improvement in depression, anxiety and stress; median differences in psychological distress were statistically significant (all p < 0.001), with more participants scoring ‘well’ to ‘mild’ and fewer participants scored ‘moderate’ to ‘severe’. Statistically significant differences were observed in days of inability to work and, beyond that, day…
Blignault et al. (2019)	Validated Arabic translations of the Kessler Psychological Distress Scale (K10+) and the Depression Anxiety and Stress Scale (DASS21)	-Statistically significant reductions in psychological distress as measured by the Kessler Scale (K10) and the Depression, Anxiety, and Stress Scale (DASS21) post program (K10; DASS21 Depression and Stress sub scales) and at follow-up (all measures). -Participants with trade certificate or university qualification were significantly more likely to show improved K10 scores than those with only sec…
Boswall & Akash (2015)	NA	NA
Bryant et al., (2022a)	Primary outcomes: anxiety and depression measured with the Hopkins Symptom Checklist-25 (HSCL-25). Secondary outcomes: PTSD symptoms measured by PCL-5. Scales translated in Arabic and validated. Other secondary outcomes: functional impairment (WHODAS), personally identified problems (PSYCHLOPS), prolonged grief symptoms (PG-13), prodromal psychotic symptoms (PQ-B), parenting behaviour (APQ), and …	Statistically and clinically significant reduction in the HSCL-Depression scores for the gPM+ intervention group than those in the EUC group (p < .001) and maintained at 3-month follow up. Clinically significant reduction in HSCL-Anxiety and PCL-5 (PTSD symptoms) scores at 6-weeks and 3-month follow up.
Bryant et al., (2022b)	Primary outcomes: 25-item Hopkins Symptom Checklist-25 (HSCL-25) to measure psychological distress (depression and anxiety). The HSCL-25 has been validated in Arabic contexts. Secondary outcomes: PCL-5 to assess Posttraumatic stress disorder (PTSD) symptoms; Disability was assessed with the WHODAS 2.0; personally identified problems measured with the Psychological Outcome Profiles (PSYCHLOPS); gr…	Primary outcomes: Clinically significant outcomes (i.e. greater reductions) for symptoms of depression and anxiety at 6-weeks, 3 months and 12-months (p=0.001). Statistically significant outcomes for depression symptoms at 6-weeks and 3-months (p=0.001). But at 12 months there were no significant differences between treatment arms on depression (p = 0.39) or anxiety (p = 0.06). There were no sign…
Chaaya et al. (2007)	Depression was assessed using the Arabic version of the 15-item Geriatric Depression Score (GDS-15); it has not been validated but correlated well with the Arabic validated General Health Questionnaire (GHQ-12), that measures psychological distress.	Controlling for demographic, health and psycho-social variables, the odds of being depressed were significantly lower (OR=0.41; 95% CI: 0.18–0.97) for older Palestinian refugees who had a regular attendance of religious activities i.e. only organisational religiosity.
Cuijpers et al., (2022)	Primary outcomes: depressive symptoms measured by the PHQ-9, and functional impairment measured by the WHODAS-12 2.0. Scales translated in Arabic and validated. Secondary outcomes: subjective well-being, anxiety, and post-traumatic stress assessed by the 5-item WHO-5 Wellbeing Index, 7-item GAD-7, 8-item PTSD Checklist for DSM-5; PCL-5) and Psychological Outcomes Profile (PSYCHLOPS) instrument to…	Significant treatment effects (statical and clinical) for both primary outcomes, depression (p < 0.001), and functional impairment (p = 0.001). At 3 months follow-up, the intervention effect was maintained for depression (p < 0.001) with a moderate to large effect size and a moderate effect size for functional impairment. All secondary outcomes indicated significant results (all p-values < 0.002)…
Darychuk et al. (2015)	NA	NA
de Graaff et al., (2023)	Primary outcomes: symptoms of depression/ anxiety assessed with the 25-item Hopkins Symptom Checklist (HSCL-25). Arabic translations of validated measures were identified, and if unavailable translated/back-translated. Secondary outcomes: 12-item WHODAS 2.0 to measure functional impairment. PTSD symptoms were assessed using the 20-item PTSD Checklist for Diagnostic and Statistical Manual of Menta…	Greater reductions on depression, anxiety, PTSD symptoms and self-identified problems. Significant treatment effects (statical and clinical) for both primary outcomes, depression (p=0.0002) and anxiety (p=0.001). At 3 months follow-up, the intervention effect was maintained for depression/anxiety. Significant treatment effects (statical and clinical for secondary outcomes such as PTSD symptoms (p…
de Graaff et al. (2020)	Primary outcomes: The 25-item Hopkins Symptom Checklist (HSCL-25) (Arabic version) to measure symptoms of anxiety and depression. Secondary outcomes: The WHODAS 2.0 is a well-accepted, validated 12-item instrument to assess health and disability ie functional impairment; the Arabic version of the 20-item PTSD Checklist for DSM-5 (PCL-5) to measure symptoms of PTSD; and self-identified problems (P…	Primary outcomes: Statistically and clinically significant reduction in anxiety and depression ie. overall HSCL-25 scores decreased relative to the CAU (control) group. For secondary outcomes, statistically and clinically significant (decreased) scores for PTSD symptoms and self-identified problems. At 3-month follow-up, 14 intervention (PM+) participants had a reliable change on HSCL-25 total sc…
DePierro (2020)	Measures of stressors and trauma exposure: potential traumatic exposure - modified 12-item version of the Refugee Trauma History Checklist (RTHC) consisting of 6 items ongoing stressors - Human Security Index Measures of mental health and emotion regulation: Post-Traumatic Stress Disorder (PTSD) and Complex-PTSD (C-PTSD) using the International Trauma Questionnaire (ITQ) to assess for trauma-rela…	-The Workshop group had statistically significant short and long term improvement in C-PTSD when comparing T0 to T1 (p = .014, d = 0.33) or T1 to T2 (p = .002, d = 0.47), indicating that the intervention had a significant impact on PTSD and CPTSD scores. Workshop group had statistically significant long-term improvements in PTSD (p = .033, d = 0.58). This finding suggests a delayed effect of the …
Doumit et al (2020)	Patient Health Questionnaire–9 (PHQ-9) to assess for depression, with scores ranging from 0 to 27. PHQ-9 has been translated to Arabic and tested among Lebanese adult population with good internal consistency reliability of 0.88 and internal consistency reliability in the current sample was 0.59. Generalised Anxiety Disorder–7 (GAD-7) to assess for GADs; total score ranges from 0 to 21, with exce…	Clinically and statistically significant decreases in depression and anxiety, and increases in QOL reported. -Post intervention, statistically significant decrease in depression scores (M = 4.90, SD = 2.38) compared with baseline (M = 6.35, SD = 3.25), t(30) = 2.35, p = .0253. Paired t-test results showed a significant decrease in mean anxiety scores, t(30) = 2.06, p = .0486. A small positive eff…
Feen-Calligan et al., (2023)	Self-reports from select participants	Changes in somatic symptoms of posttraumatic stress and anxiety over the course of the program.
Ferguson (2015)	NA	NA
Gordon et al. (2016)	-PTSD symptoms, Harvard Trauma Questionnaire (HTQ), -Depression and anxiety symptoms, 25-item Hopkins Symptom Checklist-25 (HSCL-25). [Also quality of life, World Health Organization 26-item scale (WHOQOL- BREF)] Arabic versions of HTQ, the HSCL [& WHOQOL-BREF] used. HTQ & HSCL-25 have good construct validity. HTQ showed very good internal consistency in a Palestinian population in Gaza (Cronbach…	Statistically and clinically significant decrease in PTSD, depression and anxiety scores immediately following the MBSGs, and fully maintained at 10-months follow-up. (Same results for Per Protocol Analysis/PPA and Intention to Treat/ITT analysis.) No significant effect of sex by time in the interaction models, indicating that the MBSGs were equally effective in men and women. PTSD, anxiety and d…
Hasha et al., (2022)	Primary outcomes: trauma related mental health symptoms measured by Impact of Event Scale–Revised (IES-R). Secondary outcomes: general mental health (i.e. symptoms of depression and anxiety) measured by General Health Questionnaire-12 (GHQ-12). Chronic pain and pain disorders measured by Brief Pain Inventory-Short form (BPI). Scales translated in Arabic and validated for Arabic-speaking refugees.	Intervention effect: TRT statistically improved general mental health among Syrian refugees measured by GHQ-12 (p-value 0.02), but did not improve trauma-oriented mental health symptoms assessed by IES-R (p-value 0.74). IES-R scores were clinically significant (reduced scores) and statistically significant in both intervention and control groups. Scores of GHQ-12 decreased significantly (i.e. cli…
Husby et al. (2020)	World Health Organisation (WHO-5) questionnaire, validated and translated into Arabic, for monitoring quality of life during intervention and as screening tool for depression	WHO-5 score post intervention was statistically significant (p-value 0.003) with effect size, Cohen’s d=0.65
Ibrahim (2017)	45 items Davidson Trauma Scale (DTS) validated with a reliability of Cronbach alpha 0.75, and translated into the Syrian dialect of Arabic to measure PTSD	Statistically significant differences in PTSD between pre and post-tests in favour of the post test indicating the effectiveness of CBT in the alleviation of PTSD among Syrian refugees
International Medical Corps (2017)	NA	NA
International Medical Corps Lebanon (2011)	NA	NA
Irfaeya (2008) & Irfaeya (2006)	NA	NA
Jamil (2020)	NA	NA
Kadri (2009)	NA	NA
Kayrouz et al. (2015)	Primary outcome measures: Patient Health Questionnaire-9-item (PHQ-9) is a nine-item measure of the symptoms and severity of depression. Cronbach's alpha in the present study was excellent (α = .91) & Generalised Anxiety Disorder-7 (GAD-7) is a brief seven-item screening questionnaire that has been found to be sensitive to generalised anxiety disorder, social phobia and panic disorder. In the pre…	Statistically significant improvement and large effect sizes on all outcome measures. Clinically significant remission and recovery rates on the PHQ-9 and GAD-7. No deterioration.
Kayrouz et al. (2016)	Primary outcome measures: Patient Health Questionnaire-9-item (PHQ-9) is a nine-item measure of the symptoms and severity of depression. Cronbach's alpha in the present study was acceptable (α = .73). and Generalised Anxiety Disorder-7 (GAD-7) is a brief seven-item screening questionnaire that has been found to be sensitive to generalised anxiety disorder, social phobia and panic disorder. In the…	Statistically significant improvement on all outcome measures (PHQ-9, GAD-7, SDS and K10) and moderate-large effect sizes on the PHQ-9 and GAD-7. Clinically significant remission and recovery rates on the PHQ-9 and GAD-7. 8.3% (3/36) showed deterioration for PHQ-9 and GAD-7 scores.
Keshavarzi (2018)	NA	NA
Lindegaard et al (2021)	Primary outcomes: PHQ-9 assesses the degree of depression and is scored from 0 to 36. In the present sample, Cronbach’s alpha for the PHQ-9 was 0.86. Secondary outcome measures: GAD-7 measures symptoms of anxiety and worry and is scored from 0 to 28. In the present sample, Cronbach’s alpha for the GAD-7 was 0.85 and has been validated in Arabic-speaking populations; IES-R is a 22-item self-report…	Statistically (p= .039) and clinically significant improvement and large effect sizes for the main outcome measure PHQ-9 for depressive symptoms. The between-group treatment effect was Cohen’s d = 0.85, which is a large effect size as compared to the wait-list control group No statistically significant improvements (p = .59 for IES-R & p = .09 for GAD-7) and moderate to large effect sizes on seco…
Lindegaard et al (2020)	Primary outcomes: PHQ-9 assesses the degree of depression and is scored from 0 to 36. In the present sample, Cronbach’s alpha for the PHQ-9 was 0.86. Secondary outcome measures: GAD-7 measures symptoms of anxiety and worry and is scored from 0 to 28. In the present sample, Cronbach’s alpha for the GAD-7 was 0.85 and has been validated in Arabic-speaking populations; IES-R is a 22-item self-report…	Statistically (p= .039) and clinically significant improvement and large effect sizes for the main outcome measure PHQ-9 for depressive symptoms. The between-group treatment effect was Cohen’s d = 0.85, which is a large effect size as compared to the wait-list control group No statistically significant improvements (p = .59 for IES-R & p = .09 for GAD-7) and moderate to large effect sizes on seco…
MakkiAlamdari (2020)	NA	NA
Mercy Corps (2020)	Primary outcomes of interest are related to psychosocial wellbeing and economic life [‘Economic Life’ and ‘Attitudes Toward Gender’ are not the study focus]. Three dimensions of psychosocial wellbeing: human insecurity (10 items, 4-point scale), resilience (21 items, 5-point scale), and mental health difficulties (21 items, 3-point scale). Also measure of general optimism, as well as subjective w…	Statistically significant improvements in personal (human) security, self-reported subjective wellbeing (young people said they were more satisfied with life), and the two measures of “bridging” social capital (the ability to reach out to people of other communities or groups).
Nashwan et al. (2019)	NA	NA
Nilsson et al. (2019)	FGDs	Participants in all FGDs talked about reduced symptoms of both physical and mental distress, and specifically mentioned decreased depression and mood swings, feeling less irritable or easily startled, less fatigue, decreased sleeping problems, reduced symptoms of pain, headaches and muscular hypertension, and reduced fear or anxiety in relation to pain and other bodily symptoms. Some participants…
Panter-Brick et al. (2018)	Scales for Measuring Primary Outcomes -Human Insecurity (HI) and Human Distress (HD) scales, developed and validated in the West Bank with Palestinian populations. HI covers issues such as worries regarding inability to obtain daily life necessities, losing a source of income, fears about the future and family safety. HD covers the extent to which youth feel unable to control important things in …	Statistically (p<0.01) and clinically significant improvement of symptom scores (HIS, HDS, PSS, AYMH Scale, and SDQ Total Difficulties) for all treatment groups. Medium to small effect sizes for all psychosocial outcomes.
Powell et al. (2023)	NA	NA
Qureshi (2016)	NA	NA
Raknes et al. (2020)	WHO wellbeing index (WHO5WBI), a 5-item questionnaire validated in Arabic.	Clinically and statistically significant improvement in wellbeing for both boys and girls following the PSS program (ANOVA, F=83.384, p <.00001) with positive small effect size (Cohen’s d=0.288)
Rayes (2017)	Youth Empowerment Program (YEP) index, developed by the IMC and written in 6th grade level Arabic, to measure participants’ improvement in 8 psychological domains (social skills, relationship with parents, community connectedness, self-esteem, depressive mood, anxiety, negative feelings and positive feelings).	-Clinically and statically significant ie. Significant improvements in social skills, relationship with parents, community connectedness, and significant reductions in depressive mood, anxiety, and negative feelings for Syrian youth (p<.05). -No significant differences in psychosocial outcomes between males and females participating in YEP.
Rayes (2021)	NA	NA
Rohr et al. (2021)	Primary outcome: PTSD measured by PDS-5; Secondary outcomes: depression (PHQ-9) & generalised anxiety (GAD-7); self-stigma (SSMIS-SF, SSMIS-AW, SSMIS-AG, SSMIS-AP, SSMIS-HS) All the scales were translated from German to Arabic and validated for target population	No statistically or clinically significant differences in PTSD symptoms between the IG and CG after 4 weeks (PDS-5, Diff –0.90, 95% CI –0.24 to 0.47; P=.52) and after 4 months (PDS-5, Diff –0.39, 95% CI –3.24 to 2.46; P=.79) -No statistically or clinically significant differences for secondary outcomes i.e. depression and anxiety except self-stigma A significant difference was found for self-stig…
Sim et al., 2023	NA Kessler 10, Series of questions assessing resettlement stressors, family functioning and self-rated coping were used and were not specific questionnaires but extracted from large surveys such as Building a New Life In Australia Database etc. All were administered verbally via online medium (ZOOM etc.) in Arabic by native speakers trained in interview techniques.	NA
Skarneh (2020)	22 items Harvard trauma scale, based on the DSM-5, to measure indications about traumatic events. Four dimensions: 5 items traumatic re-experiencing, 5 items avoidance, 7 items negative change in emotions, 5 items hyper arousal. It was translated into Arabic and validated by 10 experts in psychological counselling, education, and psychology, and based at Jordanian and Palestinian Universities, wi…	Significant statistical differences at (α= 0.05) between the degree of experimental group and the control group on PTSD scale in favour of experimental group in the post-test, and follow up, which indicated the effectiveness of the group counselling program, in addition to the persistent effect of the program after one-month follow-up
Slewa-Younan et al. (2020)	Kessler (K10) scale for measuring psychological distress. The scale has good psychometric properties & Cronbach’ s alpha in the current study for this measure was high across all time points (Time 1 α=0.960; Time 2 α=0.938; Time 3 α=0.953)	Statistically and clinically significant decrease in participants’ levels of general psychological distress was observed immediately following the intervention, and this decrease was sustained at the 3-months follow-up. Statistically significant decrease in the proportion of participants reporting severe levels of distress (K10≥30) from pre-intervention (68.7%) to post- intervention (63.3%; p < .…
Spaaij et al., (2021)	Symptoms of depression and anxiety were measured with the Hopkins Symptom Checklist (HSCL-25) and posttraumatic stress symptoms measured by PTSD Checklist for DSM-5 (PCL-5). Health and disability assessed by WHODAS 2.0; Post-migration stressors were assessed with the Post-Migration Living Difficulties Checklist (PMLDC). Scales were translated into Arabic and validated.	All clinical outcomes improved (i.e. clinically significant) on average over time (baseline – 3MFU) in both treatment arms.
Tashtoush (2020)	55 items Psychological and social adjustment scale, prepared by Gharaybeh and Tashtoush (2016). 2 dimensions: first 25 items for psychological adjustment and 30 items for social adjustment. Scale was reviewed by in psychological counselling experts, having 80% agreement rate. Reliability coefficient of the scale as a whole was Cronbach's alpha 0.94	Statistically significant differences between the means of the members of the experimental group on the post-measurement and follow-up measurement in psychological and social adjustment, and maintained at follow-up. The cognitive-behavioural program had a major role in reintegrating individuals into the host community and their interaction with them after program completion
Tauson (2016)	NA	NA
Zbidat et al. (2020)	NA	NA

## Sheet: Cultural appropriateness-Table 
Cultural appropriateness-Table 5
Paper/author detail	Measure of/method for assessing cultural appropriateness	Findings on cultural appropriateness
Acarturk et al. (2022)	RCT	The pre-recorded audio recordings for the Self-Help Plus audio course is adapted to a colloquial form of Arabic widely understood in Syria. The illustrations are culturally adapted for the target group in the complementary self-help book. The SH+ intervention was delivered by pairs of trained facilitators with a migration background, who were native Arabic speakers.
Ahmed et al. (2020)	NA	NA
Alaedein (2021)	The validity of the collective counselling program was verified by presenting it to six arbitrators/experts specialised in counselling, psychometrics, and education. (Questionnaire)	Program conducted in Arabic
Aldhmor (2020)	NA	NA
Al-Ajarma (2010)	NA	NA
Alhaddad et al. (2021)	NA	NA
Al-Refai et al. (2022)	NA	NA
Al-Shehadat (2021)	NA	NA
Alsheikh Ali, A.(2020)	NA	NA
Blignault et al. (2022)	Questionnaire asking participants mindfulness skills transfer: “Over the past four weeks, have you shared your mindfulness skills with anyone? If yes, who?”	-Arabic Online Group: Relatives were the most common recipients or beneficiaries. Family: 13 (72.2); Friend: 9 (50.0); Other: 0. -Arabic speakers were more likely to share with their child -Since June 2020, the ‘Mindfulness in Challenging Times’ (mindfulness resource) video in Arabic has 2837 views. Online group 4, Arabic “I am very happy to have found this program in my language and culture. I a…
Blignault et al. (2021a)	Questionnaire asking if participants shared the Mindfulness CD with family and friends	Most program material (PowerPoint slides, handbook and handouts) was in English. During the sessions, the bilingual facilitator spoke to the material and participants made notes in Arabic. -Most participants attended all group sessions & did the weekly home practice. 60% attended all five group sessions, 30% four session, 10% attended three sessions. 75% logged home practice every week, 20% four …
Blignault et al. (2021b)	Mindfulness questionnaire Q5, Q6 and Q7 Program adherence Weekly feedback form Verbal feedback Question on sharing with others	CD and other materials such as a participant handbook, and handouts translated into Arabic. Sessions were conducted in Arabic, or the group language and English. 94% considered mindfulness compatible with cultural and religious/spiritual practices; 99% willing to learn more; 100% indicated “fits in with my way of life”. 78% program completion rate. Participant retention was high despite the time …
Blignault et al. (2019)	Mindfulness questionnaire, activity logs and participant feedback	Mindfulness CD Track 1 adapted to emphasise the cultural and spiritual relevance of mindfulness to the Arabic culture. At follow-up, all participants agreed that mindfulness fitted in with their cultural and religious practices (32.9% strongly) and way of life (27.1% strongly). High program completion (93%) and program compliance—37.1% reported using the CD three times a week during the program a…
Boswall & Akash (2015)	NA	NA
Bryant et al., (2022a)	Cultural adaptation process was conducted via free list interviews, key informant interviews, focus groups, and adaptation workshops	The group sessions were delivered by pairs of trained nonspecialist facilitators who were native Arabic speakers. Cultural appropriateness regarding language, metaphors and context of program/session materials.
Bryant et al., (2022b)	Research staff discussion at Noor Al Hussein Foundation, a non-government organisation providing psychosocial and medical services in Jordan.	The program was culturally adapted by having female program providers. Outcome assessments administered by trained Arabic-speaking Jordanians.
Chaaya et al. (2007)	NA	NA
Cuijpers et al., (2022)	Community cognitive interview to inform local adaptations of the intervention [p.5, ref. 22]	The narrative was adapted to the local (gender, linguistic and cultural) context among displaced Syrians. A female and male version, each with 2 versions, 1 for married people with children and 1 for unmarried people. Participants could choose the appearance of the character, broadly reflecting the main cultural groups in Lebanon (Lebanese, Syrians, and Palestinians).
Darychuk et al. (2015)	NA	NA
de Graaff et al., (2023)	Literature review, stakeholder engagement, rapid qualitative assessments with a Syrian refugee background, literal translation, cognitive interviews with a Syrian refugee background, adaptation workshops and finalisation of the manuals. [p.3]	Core components such as the therapeutic strategies (eg, diaphragmatic breathing) were retained, while case examples were rephrased to be relevant for Syrian refugees.
de Graaff et al., (2020)	Semi-structured interviews with PM+ participants	Theme 2 Views on the helper PM+ being in Arabic, as it facilitated communication and self-expression and having a similar background (peer refugees) was generally found supportive for building rapport. Participants’ Quotes: “Because he [helper] is from the same country I was able to communicate with him easily. And speak my native language Arabic without any language barriers.” “When I talk about…
DePierro (2020)	Participant & program consultant feedback	-The Field Guide’s content was co-designed by neuroscientists, trauma recovery professionals and refugees in Jordan, and made to be accessible and sensitive to the social, cultural, and religious context of the MENA region, using culturally-relevant metaphor, story, and exercises. -Program was accessible, relatable, empowering, practical, and easily scalable. Accessible: The Field Guide uses care…
Doumit et al (2020)	Program evaluation questionnaire: consists of (a) a checklist of recent life stressor events, (b) closed-ended questions to provide feedback of the programs use and usefulness, and (c) open-ended questions to allow the individuals to evaluate their perceived effectiveness and helpfulness of the program.	For each session, the PI and therapist went over each session in Arabic (live translation) and translated the homework assignment from English to Arabic, live in class. Intervention feasibility, acceptability, implementation, practicality, and adaptation. In terms of feasibility and acceptability, teens reported favourable satisfaction with the program, with a mean rating of 8.54/10.00 (SD = 0.13…
Feen-Calligan et al., (2023)	Supervised art therapy students and clinical researchers collaborated with the museum photography instructor to design and implement the trauma-informed art therapy/photovoice program, based on the led experiences and anticipated needs of the participants. The museum staff could review the technical and artistic aspects of the images.	Inspiration for art therapy experientials was drawn from the museum architecture itself, representing the culture of the participants. Most participants were consistently active in the sessions and in the assigned homework prompts, with few exceptions. Some individuals were very enthusiastic as evidenced by numerous series of photos completed each week. Virtual format overlapped with the month of…
Ferguson (2015)	NA	NA
Gordon et al. (2016)	Word-of-mouth testimonials, popularity of program.	MBSGs have become extremely popular in Gaza.
Hasha et al., (2022)	Male and female Syrian consultants advised on how to adapt the implementation of the TRT to the Syrian refugee group, especially gender issues, the necessity of text message reminders prior to each session and session timing.	The sessions were conducted for men and women separately, in Norwegian with an Arabic trained interpreter of the same gender as the group. TRT manual was modified for Syrian adult refugees with relevant examples
Husby et al. (2020)	Focus group interviews	Participants wanted a person with a Danish background to be a part of the group. A lot of other participants underlined how the trainer's and co-trainer’s knowledge of Denmark, the Danish system and cultural norms helped them. The group interventions were conducted in Arabic (the native language of the participants) and manuals were in Danish and Arabic.
Ibrahim (2017)	NA	NA
International Medical Corps (2017)	NA	NA
International Medical Corps Lebanon (2011)	NA	NA
Irfaeya (2008) & Irfaeya (2006)	NA	NA
Jamil (2020)	NA	NA
Kadri (2009)	NA	NA
Kayrouz et al. (2015)	At post-treatment acceptability of the course was assessed by asking two questions, requiring a ‘yes’ or ‘no’ response. The questions were as follows: (1) Would you recommend this course to a friend or family member also experiencing stress or low mood?; and (2) Was it worth your time doing this course?	Nine of 11 respondents provided data to assess the acceptability of the course 100% reported it was ‘worth their time doing the course’ 89% participants reported they would ‘recommend this course to a friend or family member with anxiety or depression’. Cultural appropriate modifications: Case examples and educational stories were made more relevant to the target population by changing images, na…
Kayrouz et al. (2016)	At post-treatment acceptability of the course assessed by asking two questions, requiring a ‘yes’ or ‘no’ response: (1) Would you recommend this course to a friend or family member also experiencing stress or low mood?; and (2) Was it worth your time doing this course?	58.33% (21/36) respondents provided data on course acceptability. 91% (19/21) reported the course was worth their time. 91% (19/21) reported they would ‘recommend this course to a friend or family member with anxiety or depression’. 36% (13/36) of the participants completed the Course, which was defined as reading all five lessons within the eight-week period, however, 42% (15/36) read the first …
Keshavarzi (2018)	NA	NA
Lindegaard et al (2021)	Participant interviews	Participants expressed appreciation that the intervention was delivered in Arabic & Arabic translations of the treatment materials were made available
Lindegaard et al (2020)	NA	NA
MakkiAlamdari (2020)	NA	NA
Mercy Corps (2020)	Key informant interviews and focus groups	Single-sex classes run by male or female coaches, and segregation of centre days for boys and girls appeared to play a key role in parents’ acceptance of the centre and as a consequence on girls’ ability to participate in the program. So, the intensive program sessions were culturally appropriate In Iraq, some girls noted that, “In the beginning [my family] had problems with us attending these cl…
Nashwan et al. (2019)	NA	NA
Nilsson et al. (2019)	Focus group discussions	-Sharing the same language as other participants, and having an interpreter in place -Having most forms of activities in groups rather than individually -In both FGDs of women, there was also a consensus about many benefits of having separate PA and exercise groups for women and men, often expressed as being able to relax and feeling more comfortable this way. Illustrative quote: “I said no to it…
Panter-Brick et al. (2018)	Program evaluation questionnaire	-Programme delivered in gender-differentiated group format -Session participation was high: 90% of intervention youth completed all 16 sessions offered. -Based on Mercy Corps recommendation, siblings were included when families prefer brothers and sisters to travel and participate together, and to respect the wishes of local families, so that girls could be accompanied to youth centres by their b…
Powell et al. (2023)	The intervention was developed in English through a collaborative design team that included mental health experts in from the RHAS in Jordan, a United States based humanitarian organisation, Americares, and a university researcher. It was reviewed by the Jordanian staff at RHAS who were all fluent in Arabic and English. RHAS staff identified any cultural mismatches between cognitive-informational…	While findings demonstrated improvements in skills and knowledge, (A Jordanian male participant noted: ‘We benefited a lot; I wish to have more of these sessions. We lacked such information’). Regarding content a Syrian male participant explained: ‘More about mental health, addictions and everything. . ..Educate us about everything so we can educate our children’. Similarly, a Jordanian male desc…
Qureshi (2016)	NA	NA
Raknes et al. (2020)	Participant 5-item questionnaire assessing feasibility and usefulness (Do you think it was easy to know what to do in the game? Did you like the game? How educational do you find the game to be? How beneficial do you think the game is to teenagers? Do you think the game made you feel better?). Intervention provider (psychologist) interview and session reports.	Feasibility and usefulness were reported as very high by the adolescents. All adolescents gave maximum or near to maximum scores to all 5 questions. So, the Syrian displaced adolescents found the game was easy to use, they liked it a lot, found it very educational and beneficial, and they thought the game made them feel better. Adolescents identified with the stories, liked the game with its main…
Rayes (2017)	NA	NA
Rayes (2021)	NA	NA
Rohr et al. (2021)	NA	NA
Skarneh (2020)	NA	NA
Sim et al., 2023	NA Survey questionnaire with open-ended questions	NA Existing Arabic translations of mental health measures were used where available. Survey items with no existing Arabic translation underwent translation and back-translation procedures by two certified translators and were further refined through pilot testing with 3 refugee parents who did not participate in the study. Participants were asked 6 open-ended questions during the survey. Response…
Slewa-Younan et al. (2020)	NA	NA
Spaaij et al., (2021)	Participants/stakeholder interviews	Participants and staff members (n = 5, 31%) recommended the use culturally-sensitive language when promoting the programme in the Syrian community in Switzerland. The material and the intervention were linguistically and culturally adapted to the needs of Syrian refugees.
Tashtoush (2020)	NA	NA
Tauson (2016)	NA	NA
Zbidat et al. (2020)	NA	NA

## Sheet: Participant experience-Table 6
Participant experience-Table 6
Paper/author detail	Measure of/methods for assessing participants’ experiences	Findings on participants’ experiences
Acarturk et al. (2022)	NA	NA
Ahmed et al. (2020)	NA	NA
Alaedein (2021)	NA	NA
Aldhmor (2020)	NA	NA
Al-Ajarma (2010)	Participant interviews	3 major Themes: (1) education; (2) family and community support; and (3) the arts. Education as a Personal Value: -Participants (3/7) mentioned reading books (academic or otherwise) improved their quality of life and was a source of pleasure. Quote: “I always liked reading. In some stages of my life, I think that reading helped me escape the hard reality of the Palestinian situation and problems …
Alhaddad et al. (2021)	Participant interviews	Participants’ coping responses were grouped into main categories: i) rely on social support and ii) rely on self (psychological strategies). Four participants made faith-related statements.. Rely on social support. All participants expressed relying on some form of social support . Illustrative quotes: “My family helps me and I help them” (boy, 15), “Only my friend [helps me]” (girl, 16), “I know…
Al-Refai et al. (2022)	NA	NA
Al-Shehadat (2021)	NA	NA
Alsheikh Ali, A.(2020)	NA	NA
Blignault et al. (2022)	Questionnaire with 5-point Likert Scale (‘poor’ to ‘excellent’) to assess program experience using two questions (“What effect did the program have on your overall wellbeing?” and “Overall, how would you rate your experience of the program?”)	Experience of the CALD Mindfulness Online Program All program completers reported that their experience of the program was positive. Across both language groups, 85% indicated that the effect on their overall wellbeing was ‘very good’ or ‘excellent’ and 97% rated their experience of the program as ‘very good’ or ‘excellent’. Participant feedback illustrative quotes: Online group 3, Arabic “I am a…
Blignault et al. (2021a)	-5-point Likert scale to assess knowledge and attitudes towards mindfulness -Home practice log sheets to record participants' mindfulness exercise and comments	Responses to knowledge and attitude questions: -55% (40% strongly agreed+15% agreed) that mindfulness is a form of meditation, while 30% agreed mindfulness is a type of physical activity -80% (75% strongly disagreed+5% disagreed), 20% strongly agreed that Mindfulness is about focussing on the past and the future 100% agreed that mindfulness uses the breath to improve concentration and that it off…
Blignault et al. (2021b)	Weekly feedback form Verbal feedback	-Group sessions: Participants reported that the group sessions were “enjoyable”, “good”, “useful”, “beneficial” and “relevant”. They found the content of all five sessions helpful, including the new concepts and information and the various related exercises. Several participants, especially in the Arabic speaking groups, commented on the cultural and spiritual relevance and group discussion (“sha…
Blignaut et al. (2019)	Activity logs and participant feedback	Participants reported that the mindfulness CDs were spiritually and culturally relevant and cultivating mindfulness helped reduce stress and improved quality of life. Quotes: -Female, Muslim, 26–35 years: “Mindfulness is mentioned in a positive way in Quranic verses and certain Islamic rituals. Mindfulness is important and is considered as part of Islamic practices.” -Female, Christian aged 26–35…
Boswall & Akash (2015)	Participant interviews, conversations and focus group discussions	-Most important and usual ways of finding comfort from hardships of refugee life identified by many women. Having faith to keep going; Reading the Quran to get over boredom; Praying or listening to recitations on the phone. Quote: ’It makes you feel better and comforts all your pains’. & ’I listen to the Qur’an every morning as I clean the house. It makes the rest of the day pass more easily, wit…
Bryant et al., (2022a)	NA	NA
Bryant et al., (2022b)	NA	NA
Chaaya et al. (2007)	-Religiosity assessed by three concepts: organisational, non-organisational and subjective and the structured questionnaire had five items on religiosity covering organisational and intrinsic religiosity Organisational religiosity assessed by asking about the ‘frequency of attending religious services (church or mosque)’ (always, most of the time, never) categorised as regular or irregular. Non-o…	-Older adult females reported being more involved in prayers, fasting and being more religious than males -Older adult males reported a higher regular attendance of religious activities than females -Attending religious activities showed a significant relation with depression among Palestinian refugees. 16% of those who regularly attended religious activities were depressed compared to 39% of tho…
Cuijpers et al., (2022)	Post intervention assessment survey	131 participants who completed the post assessment, approximately half indicated that most or almost all of their needs were met (48.1%). A large majority responded that they were mostly or very much satisfied (89.3%) and that they would come back to the program if they were to seek help again (96.9%).
Darychuk et al. (2015)	Participant interviews	Themes: i) Reproducing Social Traditions, ii) Religious Affiliation, iii) Raising ‘‘Palestinian’’ Children, iv) Working Outside the Home, v) Meeting Spaces, vi) Gender Discrimination as a Threat to Resilience i) Reproducing Social Traditions -Social constructs related to belonging to the Palestinian nation. Quote: “Our identity gives us resilience and resistance. It gives me hope and makes me men…
de Graaff et al., (2023)	NA	NA
de Graaff et al. (2020)	Semi-structured interviews with PM+ participants	Theme 1 Experiences with the PM+ intervention Positive experiences: Interviewees spoke generally positively about the PM+ intervention and strategies. Its therapeutic effect on participant and helper mental health was the main reason for having a positive view. Participant quotes: “The positive point is that they [helpers] can understand the problem. And they can find solutions. They can think in…
DePierro (2020)	Follow-up assessment at 3 months, including level of agreement with statements	At follow- up: 90.7% agreed ‘I feel I now have a better understanding of how the body and mind are affected after forced migration than I did before reading the Guide.’ there was lowered mental health stigma, good perceived utility of the intervention, continued reading, and engagement with the intervention materials after workshop ending, and closeness to other Syrians. the majority of the sampl…
Doumit et al (2020)	Satisfaction rating questionnaire Teens were provided with a notecard, at the end of every session, to anonymously rate each session on a scale of 0 to 10. A rating of 0 meant that the session was not helpful at all or that the adolescent did not learn anything new, and a rating of 10 meant that the session was very helpful	-Participants reported feeling well respected and valued, understood, and heard. They learned new skills to cope with life stressors such as focusing on their strengths, learning to deal with difficult emotions, and improving their relationships with others. -Teens liked Session 2 (enhancing self-esteem) the most, with a mean score of 8.49/10.00 (SD = 1.19). They favoured skills and examples high…
Feen-Calligan et al., (2023)	Weekly observations and notes co-constructed by the art therapy team immediately after the sessions, notes from three zoom debrief sessions of university and museum facilitators that occurred after transitioning into the virtual space, the participants’ photographs and art therapy art work, and their artist statements.	Photos were primarily of nature, family, and faith (e.g. Ramadan). The photographs and corresponding artist statements seemed to tell a story of a resilient community of Arab American adolescents who have developed resiliency through their past experiences and strive to be the best they can be, as well as to share their sense of positivity with others. -Some participants expressed enjoyment of ph…
Ferguson (2015)	Participant interviews	4 themes: 1) Stepping into a New World; 2) Getting Established; 3) Establishing and Sustaining a Future; 4) Dealing with Stress 4) Dealing with stress: Sub-themes: Accepting the situation; Accessing resources; Using the belief of a higher power; Focusing on positive; Working towards goals/self determination; Getting out the energy/clearing the mind; Seeking connection with other; & Distracting/in…
Gordon et al. (2016)	NA	NA
Hasha et al., (2022)	NA	NA
Husby et al. (2020)	Focus group interviews & survey questionnaires	The self-reported survey questionnaire (n = 54) showed a 98.0% overall satisfaction with the outcome of the MS intervention (Item 5: Have you in general been satisfied with the outcome of the MindSpring sessions?); 96% gained new knowledge which is useful in their everyday/family life; 96% felt they were better equipped for life in Denmark; 90% were more aware of their choices regarding their lif…
Ibrahim (2017)	NA	NA
International Medical Corps (2017)	Mental distress explored in individual interviews, KIIs and FGDs using modified and culturally adapted versions of Tools #11 and #12 from WHO MPSSS Toolkit. Coping mechanisms explored in individual interviews using modified and culturally adapted BriefCOPE, and discussed in KIIs and FDGS.	27% of urban and 18% of camp refugees reported experiencing fear all or most of the time in the past two weeks, while 35 % of urban and 23% of camp refugees reported reduced functioning in daily activities due to emotional distress. Among refugees, coping mechanisms (positive and negative) were most often expressed at the family level (e.g., positive: pursuing leisure activities as a family) and …
International Medical Corps Lebanon (2011)	Participant interviews using WHO MPSSS Assessment Toolkit, Tool #11 (2012)	Most cited mental health related problems were anxiety (70), feeling depressed (54) and lethargy (53). Most cited coping methods were going out (22) and doing nothing (21), followed by exercise (17), talking on the phone (14), playing with children (14), keeping self busy (14), having faith/praying (9), watching TV (9), trying to eat/sleep (8), staying alone (7), repressing thoughts (6), listenin…
Irfaeya (2008) & Irfaeya (2006)	Focus groups, key informant interviews and Questionnaire	Results from focus groups: (from dissertation) Themes: i) Health concept and health beliefs; ii) Requirements for health/what should a woman do to stay healthy?; iii) Major health problems among Arabs in Cologne; iv) Difficulties women face when seeking health care; v) Sources of information on health; vi) Screening examinations Requirements for health/what should a woman do to stay healthy? -The…
Jamil (2020)	Participant interviews	Superordinate and subordinate themes: Themes in Narrative Understanding the Pre migration Context Life in country of origin I. Poor quality of life: difficulty getting an education, financial difficulty, oppression, outsider, war and political instability; II. Religious lifestyle; III. Relocation prior to settling in Canada; IV. Simplicity Reasons for leaving home country: Improve quality of life…
Kadri (2009)	Participant interviews	-Sources of strength and resilience (religion & family were considered by participants the main sources of resilience and strength; and realism) Religion: Islam or Allah as the basis of inner resilience, motivation, hope, and perseverance during refugee and resettlement journey without the support of extended family or appropriate services. Praying, reading the Quran, or attending religious talks…
Kayrouz et al. (2015)	At pre-treatment participants were asked why they chose to apply for Internet treatment by selecting from a list of options (e.g., no need to travel, privacy and anonymity) or to provide their own reason.	Participants reported that they chose Internet-delivered treatment because: 73% convenience i.e. no need to travel, 45% privacy and anonymity, 27% experienced time constraints to attend face-to-face services, 27% costs of face-to-face treatment, 9% stigma, and 45% did not believe their symptoms were severe enough to warrant face-to-face treatment
Kayrouz et al. (2016)	NA	NA
Keshavarzi (2018)	Participant interviews	5 superordinate themes: 1) pre-migration stress and trauma; 2) identity assertion; 3) post-migration stressors; 4) religious and collective coping; and 5) positive outcomes and wellbeing in Canada. 4) Religious and collective coping: Coping responses that were identified in the current study included religious coping and collective coping strategies. Religious coping. Religious coping was evaluat…
Lindegaard et al (2021)	Participant interviews	5 themes: 1) The importance of being seen, 2) New ways of knowing and doing, 3) Treatment format not for everyone, 4) Changing attitudes towards mental health and help-seeking and 5) The healthcare system as a complex puzzle The importance of being seen: -Participants reported building mutual trusting relationship with their therapist and expressed satisfaction with the therapist’s engagement and…
Lindegaard et al (2020)	NA	NA
MakkiAlamdari (2020)	Four-point Likert scale	Key study variables: coping strategy was a moderator (variable type) 3 categories of coping strategies: emotion-focused, problem-focused, and dysfunctional coping. Participants are using both emotion- and problem-focused coping more frequently than dysfunctional coping. 1. Emotion-focused coping: Most frequently used strategies were acceptance, active engagement, religion and spirituality, and th…
Mercy Corps (2020)	Key informant interviews and focus groups	Themes: i) Centre as a refuge/safety (high in Jordan and Lebanon, medium in Iraq), ii) Coaches as key agents (high across all three countries), iii) Presence/relevance of trauma or fear (high in Lebanon, medium in Iraq and Jordan), iv) Socialisation especially among girls (high in all three countries), v) Professional aspirations (high in Iraq and Lebanon, medium in Jordan), vi) Role of family (l…
Nashwan et al. (2019)	Participant interviews	Coping with challenges and adjusting to life in the United States: 3 themes emerged: practical, intrapersonal, and interpersonal. -Practical and intrapersonal. Practical resources e.g. studying and going to school, learning English language (ESL classes), and driving. Quotes: ‘The first year I considered it to be hell for me. But I started going to ESL classes. I began to talk and understand Engl…
Nilsson et al. (2019)	Focus group discussions	One over-arching theme: Building resilience through relief and recovery, including four categories: I. Physical and mental health, II. Empowerment, III. Relationships and social adjustment, and IV. Treatment characteristics. Physical and mental health- This category consists of the two sub-categories: ‘Alleviating and coping with physical and mental distress’ and ‘Increased wellbeing and relief f…
Panter-Brick et al. (2018)	Impact evaluation questionnaire	[see Mercy Corps Middle East Regional Report 2020 as the intervention programme was same] Overall, the Advancing Adolescents program contributed to two critical outcomes: positive social development (increase in confidence; feeling safe and secure) of individual adolescents, and the foundations for broader social cohesion (making friends outside the community) and social stability in Jordan.
Powell et al. (2023)	Focus group discussion and relaxation log for participants to complete between each session.	Six central themes emerged from the data including : (1) awareness; (2) behaviour changes; (3) reduction in stigma; (4) connecting physical and mental health; (5) relationships; and (6) coping Relationships Notably female participants discussed becoming more communicative and comfortable sharing feelings with others, which led to improved social and familial relationships. A Jordanian female part…
Qureshi (2016)	Participant interviews	Personal Coping Strategies: Having willpower: strong determination & willpower helped participants to continue the journey despite the difficult circumstances, & motivate others who accompanied him on his journey. Quote: “When I want to get to something I like to try everything I can to achieve this target, regardless of what it is. So I put it in my head to come and the people with me despaired …
Raknes et al. (2020)	Participant interview (What did you learn from the game? What did you like the most in the game? What did you like the least in the game?). Intervention provider (psychologist) interviews and session reports.	Syrian displaced (and refugee) adolescents & the psychologist found the Arabic version of HH game feasible, culturally acceptable, beneficial, relevant and useful. Adolescents’ responses: What did you learn from the game? -They found the game increased their ability to cope with daily life, & provided more general coping strategies useful in a number of situations; the game was beneficial for bot…
Rayes (2017)	NA	NA
Rayes (2021)	In-depth semi-structured interviews	Four themes: (I) faith-based coping during flight (II) changes in faith practices upon arrival (III) faith-based coping during integration, and (IV) advice for mental health providers. Faith-based coping during flight: Participants used faith-based coping throughout their migration journey and after witnessing war and conflict in countries of origin (Syria and Iraq) such as asking God to help the…
Renner et al. (2020)	Focus group discussions	Personal coping to deal with internal and external migration-related stressors: Social network stated as most important sources of coping and support. Quote: “I think you're talking about a topic that is called friends. Well, friends are important, no matter if they are German or non-German”. Social networks facilitates feelings of 'belonging and hope.’ Activities, e.g., learning, dancing, singin…
Rohr et al. (2021)	System Usability Scale (SUS)	-Mean SUS score of 78.9 (above average score) (SD 12.6; range 50.0 to 97.5; possible scoring range 0 to 100), with almost 89% Intervention Group participants completing the SUS, indicating very good usability. 22 IG participants (32.3%) having never used the app beyond the onboarding module (psychoeducation about post traumatic stress) -Sanadak is unlikely to be cost-effective. The app showed a s…
Sim et al., 2023	Open-ended survey questions/interviews	Participants’ open-ended responses suggested a range of coping strategies and resources, including several that were grounded in participants’ cultural and religious background. Coping Despite overall high levels of resettlement stressors and psychological distress, 55% of parents reported that they were coping “well” and 30% reported that they were coping “very well.” Several different strategie…
Skarneh (2020)	Discussion during program sessions	-Mind-body group program helped participants deal with the psychological and physiological consequences of trauma and deal directly with excessive excitement and calm down the physiological arousal -Many participants mentioned the group program provided opportunity for emotional discharge and reducing the pressures of life. For example, one of the participants (which was confirmed by the rest) sa…
Slewa-Younan et al. (2020)	After session 4, participants completed a series of questions assessing their experience of the program and perceived usefulness of what was taught. Questions included: ‘How new was this information in the program to you’ and ‘How useful do you think the program’s information will be for you in the future?’ along with perceived usefulness of the power point presentations and activities.	Evaluation indicated that participants’ experience of the MHL program overall was positive, with participants expressing that the information provided was new, easy to understand, useful and well-presented.
Spaaij et al., (2021)	Semi-structured interviews	3 domains: 1) ’Experiences with Pilot Trial’ (Themes: i) Trial Procedures, ii) Setting and Organizational Procedures, iii) Recruitment Strategies and Subthemes: i) Assessments, ii) Location), 2) ’Experiences with PM+’ (Themes: i) Perceived benefit ii) Intervention delivery iii) Demand iv) Perceived utility; Subthemes: i) Challenges ii) Syrian refugees iii) Other refugee groups) and 3) ’Suggestion…
Tashtoush (2020)	Students’ academic achievement scores (reviewed from school) in different subjects and their participation in activities.	-Students’ academic achievement increased significantly after the counselling program, as well as their social compatibility level with individuals getting involved in many different activities e.g.joined a number of school and community initiatives, and participated in social events. The cognitive-behavioural program played a major role in reintegrating individuals into the host community and th…
Tauson (2016)	Participant observation & unstructured, semi-structured, and in-depth Interviews	Positive coping strategies: i) Change the situation by changing how they thought about the problem. It helped individuals and families to navigate the hardest of times; showed that individuals are resourceful and resilient enough to make meaning from their loss. ii) Focusing on their bright futures, and new opportunities; moving on quickly; looking forward to being able to take control of their l…
Zbidat et al. (2020)	Participant interviews	Personal coping: Interviewees were asked about the coping strategies they used to deal with their traumas and complaints. Responses were classified into six main categories: activity, cognitive coping, social coping, religious coping (considered effective strategies), avoidance and emotional coping. Positive Personal Coping: Activities (that gave relief): Music, singing (12.5%); Meeting friends, …
